# Supplementary material for: Physics-informed extreme learning machine (PIELM) for consolidation around an expanded cylindrical cavity
Source: PLoS One. 2025 Aug 14;20(8):e0329789. doi: 10.1371/journal.pone.0329789 (PMC12352786; doi:10.1371/journal.pone.0329789)
Supplement: S1 File — (ZIP) [file pone.0329789.s001.zip]

Archive with 11 entries (11 files):
- Data for Figure 3a.xls
- Data for Figure 3b.xls
- Data for Figure 3c.xls
- Data for Figure 3d.xls
- Data for Figure 4.xls
- Data for Figure 5a.xls
- Data for Figure 5b.xls
- Data for Figure 5c.xls
- Data for Figure 5d.xls
- Data for Figure 6a.xls
- Data for Figure 6b.xls
