# Supplementary material for: Physics-informed extreme learning machine (PIELM) for consolidation around an expanded cylindrical cavity
Source: PLoS One. 2025 Aug 14;20(8):e0329789. doi: 10.1371/journal.pone.0329789 (PMC12352786; doi:10.1371/journal.pone.0329789)
Supplement: S1 File — (ZIP) [file pone.0329789.s001.zip › Data for Figure 3a.xls]

## Sheet: Sheet1
1.03932	4.17766
1.14012	3.99492	100	0
1.2507	3.81218	64.0936	0
1.39333	3.59898	64.0936	6.76252e-05
1.56425	3.35533	43.0826	0.000295785
1.76973	3.1269	34.5001	0.000712657
1.98682	2.88325	29.5096	0.00134178
2.28275	2.60914	26.1481	0.0022043
2.64308	2.3198	23.6884	0.0033197
3.01344	2.06091	21.7896	0.00470606
3.4891	1.75635	20.2675	0.00638021
4.10266	1.45178	19.0127	0.00835765
4.71375	1.16244	17.9557	0.0106526
5.45781	0.873096	17.0498	0.0132779
6.27076	0.629442	16.2625	0.016245
6.9322	0.477157	15.57	0.0195639
7.84282	0.324873	14.9551	0.023243
9.01102	0.187817	14.4042	0.0272894
10.1164	0.126904	13.9072	0.0317084
11.4453	0.0812183	13.4558	0.0365039
13.049	0.035533	13.0436	0.0416784
14.7632	0.035533	12.6653	0.0472326
16.8318	0.0203046	12.3164	0.0531661
19.9449	0.00507614	11.9935	0.0594767
23.0932	0.00507614	11.6934	0.0661611
27.1541	0.00507614	11.4137	0.0732148
31.9292	0.00507614	11.1522	0.0806318
36.9691	0.00507614	10.9069	0.0884053
44.4878	0.00507614	10.6763	0.0965272
53.9502	0.00507614	10.459	0.104989
63.9286	0.00507614	10.2538	0.11378
76.3391	0.00507614	10.0596	0.122891
89.7633	0.00507614	9.87554	0.13231
		9.70068	0.142025
		9.53432	0.152025
		9.3758	0.162297
		9.22454	0.172829
		9.08001	0.183606
		8.94172	0.194617
		8.80925	0.205848
		8.6822	0.217286
		8.56021	0.228917
		8.44298	0.24073
		8.33019	0.252711
		8.22158	0.264848
		8.11689	0.277128
		8.01591	0.289539
		7.91842	0.30207
		7.82423	0.314709
		7.73315	0.327446
		7.64502	0.34027
		7.5597	0.353169
		7.47702	0.366136
		7.39687	0.379159
		7.31912	0.39223
		7.24365	0.405341
		7.17035	0.418483
		7.09913	0.431648
		7.02989	0.444828
		6.96253	0.458017
		6.89698	0.471208
		6.83316	0.484394
		6.771	0.497569
		6.71042	0.510728
		6.65136	0.523865
		6.59376	0.536975
		6.53756	0.550053
		6.48271	0.563096
		6.42915	0.576098
		6.37683	0.589056
		6.32571	0.601967
		6.27575	0.614826
		6.22689	0.627632
		6.17911	0.64038
		6.13236	0.653069
		6.0866	0.665695
		6.04181	0.678257
		5.99795	0.690753
		5.95499	0.70318
		5.91289	0.715537
		5.87164	0.727822
		5.8312	0.740034
		5.79154	0.752171
		5.75265	0.764234
		5.7145	0.776219
		5.67706	0.788127
		5.64031	0.799957
		5.60424	0.811708
		5.56883	0.82338
		5.53404	0.834971
		5.49988	0.846483
		5.46631	0.857913
		5.43332	0.869263
		5.40089	0.880532
		5.36902	0.89172
		5.33768	0.902827
		5.30686	0.913852
		5.27654	0.924797
		5.24672	0.935661
		5.21737	0.946444
		5.1885	0.957147
		5.16007	0.96777
		5.13209	0.978313
		5.10454	0.988776
		5.07742	0.99916
		5.0507	1.00947
		5.02438	1.01969
		4.99846	1.02984
		4.97291	1.03992
		4.94774	1.04991
		4.92293	1.05983
		4.89847	1.06968
		4.87437	1.07944
		4.8506	1.08914
		4.82716	1.09876
		4.80405	1.10831
		4.78125	1.11778
		4.75876	1.12718
		4.73657	1.13651
		4.71468	1.14577
		4.69308	1.15496
		4.67176	1.16409
		4.65072	1.17314
		4.62995	1.18212
		4.60945	1.19104
		4.5892	1.19989
		4.56921	1.20867
		4.54947	1.21739
		4.52998	1.22604
		4.51072	1.23463
		4.4917	1.24315
		4.47291	1.25161
		4.45435	1.26001
		4.436	1.26835
		4.41788	1.27663
		4.39996	1.28485
		4.38226	1.293
		4.36476	1.3011
		4.34746	1.30914
		4.33035	1.31712
		4.31344	1.32505
		4.29673	1.33292
		4.28019	1.34073
		4.26384	1.34849
		4.24767	1.35619
		4.23168	1.36384
		4.21586	1.37144
		4.20021	1.37898
		4.18473	1.38647
		4.16942	1.39391
		4.15426	1.4013
		4.13926	1.40864
		4.12442	1.41592
		4.10974	1.42316
		4.0952	1.43035
		4.08082	1.43749
		4.06657	1.44459
		4.05248	1.45163
		4.03852	1.45863
		4.0247	1.46559
		4.01102	1.47249
		3.99748	1.47936
		3.98407	1.48617
		3.97078	1.49295
		3.95763	1.49968
		3.9446	1.50637
		3.93169	1.51301
		3.91891	1.51961
		3.90625	1.52617
		3.89371	1.53269
		3.88128	1.53917
		3.86897	1.54561
		3.85677	1.55201
		3.84469	1.55837
		3.83271	1.56469
		3.82084	1.57097
		3.80908	1.57721
		3.79743	1.58342
		3.78587	1.58959
		3.77442	1.59572
		3.76307	1.60181
		3.75182	1.60787
		3.74067	1.6139
		3.72962	1.61988
		3.71865	1.62584
		3.70779	1.63175
		3.69701	1.63764
		3.68633	1.64349
		3.67574	1.6493
		3.66523	1.65509
		3.65482	1.66084
		3.64448	1.66656
		3.63424	1.67224
		3.62408	1.6779
		3.614	1.68352
		3.604	1.68911
		3.59409	1.69467
		3.58425	1.7002
		3.57449	1.7057
		3.56481	1.71117
		3.55521	1.71661
		3.54568	1.72202
		3.53623	1.72741
		3.52685	1.73276
		3.51754	1.73809
		3.50831	1.74338
		3.49914	1.74865
		3.49005	1.7539
		3.48102	1.75911
		3.47207	1.7643
		3.46318	1.76946
		3.45436	1.7746
		3.4456	1.77971
		3.43691	1.78479
		3.42828	1.78985
		3.41972	1.79488
		3.41122	1.79988
		3.40278	1.80487
		3.39441	1.80982
		3.38609	1.81475
		3.37783	1.81966
		3.36964	1.82455
		3.3615	1.82941
		3.35342	1.83425
		3.34539	1.83906
		3.33742	1.84385
		3.32951	1.84862
		3.32166	1.85336
		3.31385	1.85809
		3.30611	1.86279
		3.29841	1.86746
		3.29077	1.87212
		3.28318	1.87676
		3.27564	1.88137
		3.26816	1.88596
		3.26072	1.89053
		3.25333	1.89508
		3.24599	1.89961
		3.23871	1.90412
		3.23147	1.90861
		3.22427	1.91308
		3.21713	1.91753
		3.21003	1.92196
		3.20298	1.92636
		3.19597	1.93075
		3.18901	1.93513
		3.1821	1.93948
		3.17523	1.94381
		3.1684	1.94812
		3.16161	1.95242
		3.15487	1.95669
		3.14817	1.96095
		3.14152	1.96519
		3.1349	1.96941
		3.12833	1.97362
		3.1218	1.97781
		3.1153	1.98197
		3.10885	1.98613
		3.10244	1.99026
		3.09607	1.99438
		3.08973	1.99848
		3.08344	2.00256
		3.07718	2.00663
		3.07096	2.01068
		3.06478	2.01471
		3.05863	2.01873
		3.05252	2.02273
		3.04645	2.02671
		3.04041	2.03068
		3.03441	2.03464
		3.02844	2.03857
		3.02251	2.0425
		3.01662	2.0464
		3.01075	2.05029
		3.00493	2.05417
		2.99913	2.05803
		2.99337	2.06188
		2.98764	2.06571
		2.98195	2.06952
		2.97628	2.07333
		2.97065	2.07711
		2.96505	2.08089
		2.95949	2.08464
		2.95395	2.08839
		2.94844	2.09212
		2.94297	2.09584
		2.93752	2.09954
		2.93211	2.10323
		2.92672	2.1069
		2.92137	2.11056
		2.91604	2.11421
		2.91075	2.11784
		2.90548	2.12147
		2.90024	2.12507
		2.89503	2.12867
		2.88984	2.13225
		2.88469	2.13582
		2.87956	2.13937
		2.87446	2.14292
		2.86939	2.14645
		2.86434	2.14997
		2.85932	2.15347
		2.85433	2.15696
		2.84936	2.16044
		2.84442	2.16391
		2.8395	2.16737
		2.83461	2.17081
		2.82975	2.17425
		2.82491	2.17767
		2.82009	2.18107
		2.8153	2.18447
		2.81054	2.18786
		2.8058	2.19123
		2.80108	2.19459
		2.79639	2.19794
		2.79172	2.20128
		2.78707	2.20461
		2.78245	2.20793
		2.77785	2.21123
		2.77327	2.21453
		2.76872	2.21781
		2.76419	2.22108
		2.75968	2.22435
		2.75519	2.2276
		2.75072	2.23084
		2.74628	2.23407
		2.74186	2.23729
		2.73746	2.24049
		2.73308	2.24369
		2.72872	2.24688
		2.72439	2.25006
		2.72007	2.25322
		2.71578	2.25638
		2.7115	2.25953
		2.70725	2.26267
		2.70301	2.26579
		2.6988	2.26891
		2.69461	2.27202
		2.69043	2.27511
		2.68628	2.2782
		2.68214	2.28128
		2.67802	2.28435
		2.67393	2.2874
		2.66985	2.29045
		2.66579	2.29349
		2.66175	2.29652
		2.65773	2.29954
		2.65373	2.30255
		2.64974	2.30556
		2.64577	2.30855
		2.64183	2.31153
		2.6379	2.31451
		2.63398	2.31747
		2.63009	2.32043
		2.62621	2.32338
		2.62235	2.32632
		2.61851	2.32925
		2.61468	2.33217
		2.61087	2.33508
		2.60708	2.33798
		2.6033	2.34088
		2.59954	2.34377
		2.5958	2.34664
		2.59208	2.34951
		2.58837	2.35237
		2.58467	2.35523
		2.581	2.35807
		2.57734	2.36091
		2.57369	2.36373
		2.57006	2.36655
		2.56645	2.36937
		2.56285	2.37217
		2.55927	2.37496
		2.5557	2.37775
		2.55215	2.38053
		2.54861	2.3833
		2.54509	2.38606
		2.54158	2.38882
		2.53809	2.39157
		2.53461	2.39431
		2.53115	2.39704
		2.5277	2.39976
		2.52426	2.40248
		2.52084	2.40519
		2.51744	2.40789
		2.51404	2.41058
		2.51067	2.41327
		2.5073	2.41595
		2.50395	2.41862
		2.50062	2.42129
		2.49729	2.42394
		2.49398	2.42659
		2.49069	2.42923
		2.48741	2.43187
		2.48414	2.4345
		2.48088	2.43712
		2.47764	2.43973
		2.47441	2.44234
		2.47119	2.44494
		2.46799	2.44753
		2.4648	2.45011
		2.46162	2.45269
		2.45845	2.45526
		2.4553	2.45783
		2.45216	2.46039
		2.44903	2.46294
		2.44592	2.46548
		2.44281	2.46802
		2.43972	2.47055
		2.43664	2.47307
		2.43357	2.47559
		2.43052	2.4781
		2.42747	2.48061
		2.42444	2.4831
		2.42142	2.4856
		2.41841	2.48808
		2.41542	2.49056
		2.41243	2.49303
		2.40946	2.4955
		2.40649	2.49796
		2.40354	2.50041
		2.4006	2.50285
		2.39767	2.50529
		2.39475	2.50773
		2.39185	2.51016
		2.38895	2.51258
		2.38606	2.51499
		2.38319	2.5174
		2.38033	2.51981
		2.37747	2.5222
		2.37463	2.52459
		2.3718	2.52698
		2.36898	2.52936
		2.36617	2.53173
		2.36336	2.5341
		2.36057	2.53646
		2.35779	2.53882
		2.35502	2.54116
		2.35226	2.54351
		2.34951	2.54585
		2.34677	2.54818
		2.34404	2.55051
		2.34132	2.55283
		2.33861	2.55514
		2.33591	2.55745
		2.33322	2.55975
		2.33054	2.56205
		2.32787	2.56435
		2.32521	2.56663
		2.32256	2.56891
		2.31991	2.57119
		2.31728	2.57346
		2.31466	2.57573
		2.31204	2.57798
		2.30944	2.58024
		2.30684	2.58249
		2.30425	2.58473
		2.30167	2.58697
		2.2991	2.5892
		2.29654	2.59143
		2.29399	2.59365
		2.29145	2.59587
		2.28892	2.59808
		2.28639	2.60029
		2.28387	2.60249
		2.28137	2.60468
		2.27887	2.60688
		2.27638	2.60906
		2.2739	2.61124
		2.27142	2.61342
		2.26896	2.61559
		2.2665	2.61775
		2.26405	2.61991
		2.26161	2.62207
		2.25918	2.62422
		2.25676	2.62637
		2.25434	2.62851
		2.25193	2.63064
		2.24954	2.63277
		2.24714	2.6349
		2.24476	2.63702
		2.24239	2.63914
		2.24002	2.64125
		2.23766	2.64336
		2.23531	2.64546
		2.23296	2.64756
		2.23063	2.64965
		2.2283	2.65174
		2.22598	2.65382
		2.22367	2.6559
		2.22136	2.65797
		2.21906	2.66004
		2.21677	2.66211
		2.21449	2.66417
		2.21221	2.66622
		2.20995	2.66827
		2.20769	2.67032
		2.20543	2.67236
		2.20319	2.6744
		2.20095	2.67643
		2.19872	2.67846
		2.19649	2.68048
		2.19427	2.6825
		2.19206	2.68452
		2.18986	2.68653
		2.18766	2.68854
		2.18547	2.69054
		2.18329	2.69254
		2.18112	2.69453
		2.17895	2.69652
		2.17678	2.6985
		2.17463	2.70048
		2.17248	2.70246
		2.17034	2.70443
		2.16821	2.7064
		2.16608	2.70836
		2.16396	2.71032
		2.16184	2.71228
		2.15973	2.71423
		2.15763	2.71617
		2.15553	2.71812
		2.15345	2.72006
		2.15136	2.72199
		2.14929	2.72392
		2.14722	2.72585
		2.14515	2.72777
		2.1431	2.72969
		2.14105	2.7316
		2.139	2.73351
		2.13696	2.73542
		2.13493	2.73732
		2.13291	2.73922
		2.13089	2.74111
		2.12887	2.743
		2.12687	2.74489
		2.12486	2.74677
		2.12287	2.74865
		2.12088	2.75053
		2.11889	2.7524
		2.11692	2.75427
		2.11495	2.75613
		2.11298	2.75799
		2.11102	2.75984
		2.10907	2.7617
		2.10712	2.76354
		2.10517	2.76539
		2.10324	2.76723
		2.10131	2.76907
		2.09938	2.7709
		2.09746	2.77273
		2.09555	2.77456
		2.09364	2.77638
		2.09173	2.7782
		2.08984	2.78001
		2.08794	2.78182
		2.08606	2.78363
		2.08418	2.78543
		2.0823	2.78723
		2.08043	2.78903
		2.07857	2.79082
		2.07671	2.79261
		2.07485	2.7944
		2.073	2.79618
		2.07116	2.79796
		2.06932	2.79974
		2.06749	2.80151
		2.06566	2.80328
		2.06384	2.80504
		2.06202	2.8068
		2.06021	2.80856
		2.0584	2.81032
		2.0566	2.81207
		2.0548	2.81382
		2.05301	2.81556
		2.05123	2.8173
		2.04944	2.81904
		2.04767	2.82077
		2.04589	2.82251
		2.04413	2.82423
		2.04237	2.82596
		2.04061	2.82768
		2.03886	2.8294
		2.03711	2.83111
		2.03537	2.83282
		2.03363	2.83453
		2.0319	2.83623
		2.03017	2.83794
		2.02845	2.83963
		2.02673	2.84133
		2.02501	2.84302
		2.0233	2.84471
		2.0216	2.84639
		2.0199	2.84808
		2.01821	2.84976
		2.01651	2.85143
		2.01483	2.8531
		2.01315	2.85477
		2.01147	2.85644
		2.0098	2.8581
		2.00813	2.85976
		2.00647	2.86142
		2.00481	2.86307
		2.00315	2.86473
		2.0015	2.86637
		1.99986	2.86802
		1.99822	2.86966
		1.99658	2.8713
		1.99495	2.87293
		1.99332	2.87457
		1.9917	2.8762
		1.99008	2.87782
		1.98846	2.87945
		1.98685	2.88107
		1.98525	2.88268
		1.98364	2.8843
		1.98205	2.88591
		1.98045	2.88752
		1.97886	2.88913
		1.97728	2.89073
		1.9757	2.89233
		1.97412	2.89393
		1.97255	2.89552
		1.97098	2.89711
		1.96941	2.8987
		1.96785	2.90028
		1.96629	2.90187
		1.96474	2.90345
		1.96319	2.90502
		1.96165	2.9066
		1.96011	2.90817
		1.95857	2.90974
		1.95704	2.9113
		1.95551	2.91287
		1.95398	2.91443
		1.95246	2.91598
		1.95094	2.91754
		1.94943	2.91909
		1.94792	2.92064
		1.94642	2.92219
		1.94491	2.92373
		1.94342	2.92527
		1.94192	2.92681
		1.94043	2.92835
		1.93894	2.92988
		1.93746	2.93141
		1.93598	2.93294
		1.93451	2.93446
		1.93304	2.93598
		1.93157	2.9375
		1.9301	2.93902
		1.92864	2.94053
		1.92718	2.94204
		1.92573	2.94355
		1.92428	2.94506
		1.92283	2.94656
		1.92139	2.94806
		1.91995	2.94956
		1.91852	2.95106
		1.91709	2.95255
		1.91566	2.95404
		1.91423	2.95553
		1.91281	2.95702
		1.91139	2.9585
		1.90998	2.95998
		1.90857	2.96146
		1.90716	2.96293
		1.90575	2.96441
		1.90435	2.96588
		1.90296	2.96735
		1.90156	2.96881
		1.90017	2.97027
		1.89879	2.97173
		1.8974	2.97319
		1.89602	2.97465
		1.89464	2.9761
		1.89327	2.97755
		1.8919	2.979
		1.89053	2.98045
		1.88917	2.98189
		1.88781	2.98333
		1.88645	2.98477
		1.8851	2.9862
		1.88374	2.98764
		1.8824	2.98907
		1.88105	2.9905
		1.87971	2.99193
		1.87837	2.99335
		1.87704	2.99477
		1.87571	2.99619
		1.87438	2.99761
		1.87305	2.99902
		1.87173	3.00044
		1.87041	3.00185
		1.86909	3.00325
		1.86778	3.00466
		1.86647	3.00606
		1.86516	3.00746
		1.86386	3.00886
		1.86256	3.01026
		1.86126	3.01165
		1.85997	3.01304
		1.85867	3.01443
		1.85739	3.01582
		1.8561	3.0172
		1.85482	3.01859
		1.85354	3.01997
		1.85226	3.02135
		1.85099	3.02272
		1.84972	3.0241
		1.84845	3.02547
		1.84718	3.02684
		1.84592	3.0282
		1.84466	3.02957
		1.8434	3.03093
		1.84215	3.03229
		1.8409	3.03365
		1.83965	3.03501
		1.83841	3.03636
		1.83716	3.03771
		1.83592	3.03906
		1.83469	3.04041
		1.83345	3.04176
		1.83222	3.0431
		1.83099	3.04444
		1.82977	3.04578
		1.82855	3.04712
		1.82733	3.04845
		1.82611	3.04978
		1.82489	3.05111
		1.82368	3.05244
		1.82247	3.05377
		1.82127	3.05509
		1.82006	3.05641
		1.81886	3.05773
		1.81766	3.05905
		1.81647	3.06037
		1.81528	3.06168
		1.81409	3.06299
		1.8129	3.0643
		1.81171	3.06561
		1.81053	3.06692
		1.80935	3.06822
		1.80817	3.06952
		1.807	3.07082
		1.80583	3.07212
		1.80466	3.07342
		1.80349	3.07471
		1.80232	3.076
		1.80116	3.07729
		1.8	3.07858
		1.79885	3.07986
		1.79769	3.08115
		1.79654	3.08243
		1.79539	3.08371
		1.79424	3.08499
		1.7931	3.08626
		1.79196	3.08754
		1.79082	3.08881
		1.78968	3.09008
		1.78855	3.09135
		1.78742	3.09261
		1.78629	3.09388
		1.78516	3.09514
		1.78403	3.0964
		1.78291	3.09766
		1.78179	3.09892
		1.78068	3.10017
		1.77956	3.10142
		1.77845	3.10267
		1.77734	3.10392
		1.77623	3.10517
		1.77512	3.10642
		1.77402	3.10766
		1.77292	3.1089
		1.77182	3.11014
		1.77072	3.11138
		1.76963	3.11261
		1.76854	3.11385
		1.76745	3.11508
		1.76636	3.11631
		1.76528	3.11754
		1.76419	3.11877
		1.76311	3.11999
		1.76204	3.12121
		1.76096	3.12243
		1.75989	3.12365
		1.75882	3.12487
		1.75775	3.12609
		1.75668	3.1273
		1.75562	3.12851
		1.75455	3.12972
		1.75349	3.13093
		1.75244	3.13214
		1.75138	3.13335
		1.75033	3.13455
		1.74927	3.13575
		1.74823	3.13695
		1.74718	3.13815
		1.74613	3.13935
		1.74509	3.14054
		1.74405	3.14173
		1.74301	3.14292
		1.74198	3.14411
		1.74094	3.1453
		1.73991	3.14649
		1.73888	3.14767
		1.73785	3.14885
		1.73683	3.15003
		1.7358	3.15121
		1.73478	3.15239
		1.73376	3.15357
		1.73274	3.15474
		1.73173	3.15591
		1.73071	3.15708
		1.7297	3.15825
		1.72869	3.15942
		1.72769	3.16059
		1.72668	3.16175
		1.72568	3.16291
		1.72468	3.16407
		1.72368	3.16523
		1.72268	3.16639
		1.72168	3.16755
		1.72069	3.1687
		1.7197	3.16985
		1.71871	3.171
		1.71772	3.17215
		1.71674	3.1733
		1.71576	3.17444
		1.71477	3.17559
		1.71379	3.17673
		1.71282	3.17787
		1.71184	3.17901
		1.71087	3.18015
		1.7099	3.18129
		1.70893	3.18242
		1.70796	3.18355
		1.70699	3.18469
		1.70603	3.18582
		1.70507	3.18694
		1.70411	3.18807
		1.70315	3.1892
		1.70219	3.19032
		1.70124	3.19144
		1.70028	3.19256
		1.69933	3.19368
		1.69838	3.1948
		1.69744	3.19591
		1.69649	3.19703
		1.69555	3.19814
		1.69461	3.19925
		1.69367	3.20036
		1.69273	3.20147
		1.69179	3.20257
		1.69086	3.20368
		1.68992	3.20478
		1.68899	3.20589
		1.68806	3.20699
		1.68714	3.20808
		1.68621	3.20918
		1.68529	3.21028
		1.68437	3.21137
		1.68345	3.21247
		1.68253	3.21356
		1.68161	3.21465
		1.68069	3.21573
		1.67978	3.21682
		1.67887	3.21791
		1.67796	3.21899
		1.67705	3.22007
		1.67615	3.22115
		1.67524	3.22223
		1.67434	3.22331
		1.67344	3.22439
		1.67254	3.22546
		1.67164	3.22654
		1.67074	3.22761
		1.66985	3.22868
		1.66896	3.22975
		1.66807	3.23082
		1.66718	3.23188
		1.66629	3.23295
		1.6654	3.23401
		1.66452	3.23508
		1.66364	3.23614
		1.66276	3.2372
		1.66188	3.23825
		1.661	3.23931
		1.66012	3.24037
		1.65925	3.24142
		1.65838	3.24247
		1.6575	3.24352
		1.65663	3.24457
		1.65577	3.24562
		1.6549	3.24667
		1.65404	3.24771
		1.65317	3.24876
		1.65231	3.2498
		1.65145	3.25084
		1.65059	3.25188
		1.64974	3.25292
		1.64888	3.25395
		1.64803	3.25499
		1.64717	3.25602
		1.64632	3.25706
		1.64548	3.25809
		1.64463	3.25912
		1.64378	3.26015
		1.64294	3.26118
		1.64209	3.2622
		1.64125	3.26323
		1.64041	3.26425
		1.63958	3.26527
		1.63874	3.26629
		1.6379	3.26731
		1.63707	3.26833
		1.63624	3.26935
		1.63541	3.27036
		1.63458	3.27138
		1.63375	3.27239
		1.63292	3.2734
		1.6321	3.27441
		1.63128	3.27542
		1.63045	3.27643
		1.62963	3.27743
		1.62882	3.27844
		1.628	3.27944
		1.62718	3.28045
		1.62637	3.28145
		1.62556	3.28245
		1.62474	3.28345
		1.62393	3.28444
		1.62313	3.28544
		1.62232	3.28643
		1.62151	3.28743
		1.62071	3.28842
		1.61991	3.28941
		1.6191	3.2904
		1.6183	3.29139
		1.61751	3.29238
		1.61671	3.29336
		1.61591	3.29435
		1.61512	3.29533
		1.61433	3.29631
		1.61353	3.29729
		1.61274	3.29827
		1.61196	3.29925
		1.61117	3.30023
		1.61038	3.3012
		1.6096	3.30218
		1.60881	3.30315
		1.60803	3.30412
		1.60725	3.30509
		1.60647	3.30606
		1.60569	3.30703
		1.60492	3.308
		1.60414	3.30897
		1.60337	3.30993
		1.6026	3.31089
		1.60183	3.31186
		1.60106	3.31282
		1.60029	3.31378
		1.59952	3.31474
		1.59876	3.31569
		1.59799	3.31665
		1.59723	3.31761
		1.59647	3.31856
		1.59571	3.31951
		1.59495	3.32046
		1.59419	3.32142
		1.59343	3.32236
		1.59268	3.32331
		1.59192	3.32426
		1.59117	3.32521
		1.59042	3.32615
		1.58967	3.32709
		1.58892	3.32804
		1.58817	3.32898
		1.58743	3.32992
		1.58668	3.33086
		1.58594	3.33179
		1.58519	3.33273
		1.58445	3.33366
		1.58371	3.3346
		1.58298	3.33553
		1.58224	3.33646
		1.5815	3.33739
		1.58077	3.33832
		1.58003	3.33925
		1.5793	3.34018
		1.57857	3.34111
		1.57784	3.34203
		1.57711	3.34295
		1.57638	3.34388
		1.57566	3.3448
		1.57493	3.34572
		1.57421	3.34664
		1.57349	3.34756
		1.57276	3.34847
		1.57204	3.34939
		1.57132	3.35031
		1.57061	3.35122
		1.56989	3.35213
		1.56917	3.35304
		1.56846	3.35395
		1.56775	3.35486
		1.56704	3.35577
		1.56632	3.35668
		1.56562	3.35759
		1.56491	3.35849
		1.5642	3.35939
		1.56349	3.3603
		1.56279	3.3612
		1.56209	3.3621
		1.56138	3.363
		1.56068	3.3639
		1.55998	3.3648
		1.55928	3.36569
		1.55858	3.36659
		1.55789	3.36748
		1.55719	3.36837
		1.5565	3.36927
		1.5558	3.37016
		1.55511	3.37105
		1.55442	3.37194
		1.55373	3.37282
		1.55304	3.37371
		1.55235	3.3746
		1.55167	3.37548
		1.55098	3.37637
		1.5503	3.37725
		1.54961	3.37813
		1.54893	3.37901
		1.54825	3.37989
		1.54757	3.38077
		1.54689	3.38165
		1.54622	3.38252
		1.54554	3.3834
		1.54486	3.38427
		1.54419	3.38514
		1.54352	3.38602
		1.54284	3.38689
		1.54217	3.38776
		1.5415	3.38863
		1.54083	3.3895
		1.54016	3.39036
		1.5395	3.39123
		1.53883	3.39209
		1.53817	3.39296
		1.5375	3.39382
		1.53684	3.39468
		1.53618	3.39554
		1.53552	3.3964
		1.53486	3.39726
		1.5342	3.39812
		1.53354	3.39898
		1.53289	3.39983
		1.53223	3.40069
		1.53158	3.40154
		1.53092	3.4024
		1.53027	3.40325
		1.52962	3.4041
		1.52897	3.40495
		1.52832	3.4058
		1.52767	3.40665
		1.52703	3.40749
		1.52638	3.40834
		1.52574	3.40919
		1.52509	3.41003
		1.52445	3.41087
		1.52381	3.41172
		1.52317	3.41256
		1.52253	3.4134
		1.52189	3.41424
		1.52125	3.41508
		1.52061	3.41591
		1.51998	3.41675
		1.51934	3.41759
		1.51871	3.41842
		1.51808	3.41925
		1.51744	3.42009
		1.51681	3.42092
		1.51618	3.42175
		1.51555	3.42258
		1.51493	3.42341
		1.5143	3.42424
		1.51367	3.42506
		1.51305	3.42589
		1.51242	3.42671
		1.5118	3.42754
		1.51118	3.42836
		1.51056	3.42918
		1.50994	3.43001
		1.50932	3.43083
		1.5087	3.43165
		1.50808	3.43246
		1.50746	3.43328
		1.50685	3.4341
		1.50623	3.43491
		1.50562	3.43573
		1.50501	3.43654
		1.5044	3.43736
		1.50378	3.43817
		1.50317	3.43898
		1.50257	3.43979
		1.50196	3.4406
		1.50135	3.44141
		1.50074	3.44222
		1.50014	3.44302
		1.49953	3.44383
		1.49893	3.44463
		1.49833	3.44544
		1.49773	3.44624
		1.49713	3.44704
		1.49653	3.44785
		1.49593	3.44865
		1.49533	3.44945
		1.49473	3.45024
		1.49414	3.45104
		1.49354	3.45184
		1.49295	3.45263
		1.49235	3.45343
		1.49176	3.45422
		1.49117	3.45502
		1.49058	3.45581
		1.48999	3.4566
		1.4894	3.45739
		1.48881	3.45818
		1.48822	3.45897
		1.48764	3.45976
		1.48705	3.46055
		1.48647	3.46133
		1.48588	3.46212
		1.4853	3.4629
		1.48472	3.46369
		1.48414	3.46447
		1.48356	3.46525
		1.48298	3.46603
		1.4824	3.46681
		1.48182	3.46759
		1.48124	3.46837
		1.48067	3.46915
		1.48009	3.46993
		1.47952	3.4707
		1.47895	3.47148
		1.47837	3.47225
		1.4778	3.47303
		1.47723	3.4738
		1.47666	3.47457
		1.47609	3.47534
		1.47552	3.47611
		1.47495	3.47688
		1.47439	3.47765
		1.47382	3.47842
		1.47326	3.47919
		1.47269	3.47995
		1.47213	3.48072
		1.47157	3.48148
		1.47101	3.48224
		1.47044	3.48301
		1.46988	3.48377
		1.46932	3.48453
		1.46877	3.48529
		1.46821	3.48605
		1.46765	3.48681
		1.4671	3.48757
		1.46654	3.48832
		1.46599	3.48908
		1.46543	3.48984
		1.46488	3.49059
		1.46433	3.49134
		1.46378	3.4921
		1.46323	3.49285
		1.46268	3.4936
		1.46213	3.49435
		1.46158	3.4951
		1.46103	3.49585
		1.46049	3.4966
		1.45994	3.49735
		1.4594	3.49809
		1.45885	3.49884
		1.45831	3.49958
		1.45777	3.50033
		1.45722	3.50107
		1.45668	3.50181
		1.45614	3.50255
		1.4556	3.5033
		1.45506	3.50404
		1.45453	3.50477
		1.45399	3.50551
		1.45345	3.50625
		1.45292	3.50699
		1.45238	3.50772
		1.45185	3.50846
		1.45132	3.5092
		1.45078	3.50993
		1.45025	3.51066
		1.44972	3.51139
		1.44919	3.51213
		1.44866	3.51286
		1.44813	3.51359
		1.4476	3.51432
		1.44708	3.51505
		1.44655	3.51577
		1.44602	3.5165
		1.4455	3.51723
		1.44497	3.51795
		1.44445	3.51868
		1.44393	3.5194
		1.44341	3.52012
		1.44288	3.52085
		1.44236	3.52157
		1.44184	3.52229
		1.44132	3.52301
		1.44081	3.52373
		1.44029	3.52445
		1.43977	3.52517
		1.43926	3.52588
		1.43874	3.5266
		1.43823	3.52732
		1.43771	3.52803
		1.4372	3.52874
		1.43668	3.52946
		1.43617	3.53017
		1.43566	3.53088
		1.43515	3.53159
		1.43464	3.5323
		1.43413	3.53301
		1.43362	3.53372
		1.43312	3.53443
		1.43261	3.53514
		1.4321	3.53585
		1.4316	3.53655
		1.43109	3.53726
		1.43059	3.53796
		1.43008	3.53867
		1.42958	3.53937
		1.42908	3.54007
		1.42858	3.54077
		1.42808	3.54148
		1.42758	3.54218
		1.42708	3.54288
		1.42658	3.54357
		1.42608	3.54427
		1.42558	3.54497
		1.42509	3.54567
		1.42459	3.54636
		1.4241	3.54706
		1.4236	3.54775
		1.42311	3.54845
		1.42262	3.54914
		1.42212	3.54983
		1.42163	3.55052
		1.42114	3.55122
		1.42065	3.55191
		1.42016	3.5526
		1.41967	3.55328
		1.41918	3.55397
		1.41869	3.55466
		1.41821	3.55535
		1.41772	3.55603
		1.41723	3.55672
		1.41675	3.5574
		1.41626	3.55809
		1.41578	3.55877
		1.4153	3.55945
		1.41481	3.56014
		1.41433	3.56082
		1.41385	3.5615
		1.41337	3.56218
		1.41289	3.56286
		1.41241	3.56354
		1.41193	3.56421
		1.41145	3.56489
		1.41098	3.56557
		1.4105	3.56624
		1.41002	3.56692
		1.40955	3.56759
		1.40907	3.56827
		1.4086	3.56894
		1.40813	3.56961
		1.40765	3.57028
		1.40718	3.57096
		1.40671	3.57163
		1.40624	3.5723
		1.40577	3.57297
		1.4053	3.57363
		1.40483	3.5743
		1.40436	3.57497
		1.40389	3.57564
		1.40342	3.5763
		1.40296	3.57697
		1.40249	3.57763
		1.40203	3.57829
		1.40156	3.57896
		1.4011	3.57962
		1.40063	3.58028
		1.40017	3.58094
		1.39971	3.5816
		1.39925	3.58226
		1.39879	3.58292
		1.39833	3.58358
		1.39787	3.58424
		1.39741	3.5849
		1.39695	3.58555
		1.39649	3.58621
		1.39603	3.58686
		1.39557	3.58752
		1.39512	3.58817
		1.39466	3.58883
		1.39421	3.58948
		1.39375	3.59013
		1.3933	3.59078
		1.39285	3.59143
		1.39239	3.59208
		1.39194	3.59273
		1.39149	3.59338
		1.39104	3.59403
		1.39059	3.59468
		1.39014	3.59532
		1.38969	3.59597
		1.38924	3.59662
		1.38879	3.59726
		1.38835	3.59791
		1.3879	3.59855
		1.38745	3.59919
		1.38701	3.59984
		1.38656	3.60048
		1.38612	3.60112
		1.38567	3.60176
		1.38523	3.6024
		1.38479	3.60304
		1.38434	3.60368
		1.3839	3.60432
		1.38346	3.60495
		1.38302	3.60559
		1.38258	3.60623
		1.38214	3.60686
		1.3817	3.6075
		1.38126	3.60813
		1.38083	3.60877
		1.38039	3.6094
		1.37995	3.61003
		1.37952	3.61066
		1.37908	3.6113
		1.37865	3.61193
		1.37821	3.61256
		1.37778	3.61319
		1.37735	3.61382
		1.37691	3.61444
		1.37648	3.61507
		1.37605	3.6157
		1.37562	3.61632
		1.37519	3.61695
		1.37476	3.61758
		1.37433	3.6182
		1.3739	3.61883
		1.37347	3.61945
		1.37304	3.62007
		1.37262	3.62069
		1.37219	3.62132
		1.37176	3.62194
		1.37134	3.62256
		1.37091	3.62318
		1.37049	3.6238
		1.37006	3.62442
		1.36964	3.62503
		1.36922	3.62565
		1.3688	3.62627
		1.36837	3.62688
		1.36795	3.6275
		1.36753	3.62812
		1.36711	3.62873
		1.36669	3.62934
		1.36627	3.62996
		1.36585	3.63057
		1.36544	3.63118
		1.36502	3.63179
		1.3646	3.63241
		1.36418	3.63302
		1.36377	3.63363
		1.36335	3.63424
		1.36294	3.63484
		1.36252	3.63545
		1.36211	3.63606
		1.3617	3.63667
		1.36128	3.63727
		1.36087	3.63788
		1.36046	3.63849
		1.36005	3.63909
		1.35964	3.63969
		1.35923	3.6403
		1.35882	3.6409
		1.35841	3.6415
		1.358	3.64211
		1.35759	3.64271
		1.35718	3.64331
		1.35677	3.64391
		1.35637	3.64451
		1.35596	3.64511
		1.35556	3.64571
		1.35515	3.6463
		1.35475	3.6469
		1.35434	3.6475
		1.35394	3.64809
		1.35353	3.64869
		1.35313	3.64929
		1.35273	3.64988
		1.35233	3.65047
		1.35193	3.65107
		1.35153	3.65166
		1.35113	3.65225
		1.35073	3.65285
		1.35033	3.65344
		1.34993	3.65403
		1.34953	3.65462
		1.34913	3.65521
		1.34873	3.6558
		1.34834	3.65638
		1.34794	3.65697
		1.34754	3.65756
		1.34715	3.65815
		1.34675	3.65873
		1.34636	3.65932
		1.34597	3.6599
		1.34557	3.66049
		1.34518	3.66107
		1.34479	3.66166
		1.34439	3.66224
		1.344	3.66282
		1.34361	3.66341
		1.34322	3.66399
		1.34283	3.66457
		1.34244	3.66515
		1.34205	3.66573
		1.34166	3.66631
		1.34128	3.66689
		1.34089	3.66746
		1.3405	3.66804
		1.34011	3.66862
		1.33973	3.6692
		1.33934	3.66977
		1.33896	3.67035
		1.33857	3.67092
		1.33819	3.6715
		1.3378	3.67207
		1.33742	3.67265
		1.33704	3.67322
		1.33665	3.67379
		1.33627	3.67436
		1.33589	3.67493
		1.33551	3.67551
		1.33513	3.67608
		1.33475	3.67665
		1.33437	3.67721
		1.33399	3.67778
		1.33361	3.67835
		1.33323	3.67892
		1.33285	3.67949
		1.33247	3.68005
		1.3321	3.68062
		1.33172	3.68119
		1.33134	3.68175
		1.33097	3.68232
		1.33059	3.68288
		1.33022	3.68344
		1.32984	3.68401
		1.32947	3.68457
		1.32909	3.68513
		1.32872	3.68569
		1.32835	3.68625
		1.32798	3.68681
		1.3276	3.68737
		1.32723	3.68793
		1.32686	3.68849
		1.32649	3.68905
		1.32612	3.68961
		1.32575	3.69017
		1.32538	3.69072
		1.32501	3.69128
		1.32465	3.69184
		1.32428	3.69239
		1.32391	3.69295
		1.32354	3.6935
		1.32318	3.69406
		1.32281	3.69461
		1.32244	3.69516
		1.32208	3.69572
		1.32171	3.69627
		1.32135	3.69682
		1.32099	3.69737
		1.32062	3.69792
		1.32026	3.69847
		1.3199	3.69902
		1.31953	3.69957
		1.31917	3.70012
		1.31881	3.70067
		1.31845	3.70121
		1.31809	3.70176
		1.31773	3.70231
		1.31737	3.70285
		1.31701	3.7034
		1.31665	3.70394
		1.31629	3.70449
		1.31593	3.70503
		1.31558	3.70558
		1.31522	3.70612
		1.31486	3.70666
		1.31451	3.70721
		1.31415	3.70775
		1.31379	3.70829
		1.31344	3.70883
		1.31308	3.70937
		1.31273	3.70991
		1.31238	3.71045
		1.31202	3.71099
		1.31167	3.71153
		1.31132	3.71206
		1.31096	3.7126
		1.31061	3.71314
		1.31026	3.71367
		1.30991	3.71421
		1.30956	3.71475
		1.30921	3.71528
		1.30886	3.71582
		1.30851	3.71635
		1.30816	3.71688
		1.30781	3.71742
		1.30746	3.71795
		1.30711	3.71848
		1.30677	3.71901
		1.30642	3.71954
		1.30607	3.72008
		1.30573	3.72061
		1.30538	3.72114
		1.30504	3.72167
		1.30469	3.72219
		1.30435	3.72272
		1.304	3.72325
		1.30366	3.72378
		1.30331	3.72431
		1.30297	3.72483
		1.30263	3.72536
		1.30229	3.72588
		1.30194	3.72641
		1.3016	3.72693
		1.30126	3.72746
		1.30092	3.72798
		1.30058	3.72851
		1.30024	3.72903
		1.2999	3.72955
		1.29956	3.73007
		1.29922	3.73059
		1.29888	3.73112
		1.29854	3.73164
		1.29821	3.73216
		1.29787	3.73268
		1.29753	3.7332
		1.2972	3.73371
		1.29686	3.73423
		1.29652	3.73475
		1.29619	3.73527
		1.29585	3.73579
		1.29552	3.7363
		1.29518	3.73682
		1.29485	3.73733
		1.29452	3.73785
		1.29418	3.73836
		1.29385	3.73888
		1.29352	3.73939
		1.29319	3.73991
		1.29285	3.74042
		1.29252	3.74093
		1.29219	3.74144
		1.29186	3.74196
		1.29153	3.74247
		1.2912	3.74298
		1.29087	3.74349
		1.29054	3.744
		1.29021	3.74451
		1.28989	3.74502
		1.28956	3.74553
		1.28923	3.74603
		1.2889	3.74654
		1.28858	3.74705
		1.28825	3.74756
		1.28792	3.74806
		1.2876	3.74857
		1.28727	3.74907
		1.28695	3.74958
		1.28662	3.75008
		1.2863	3.75059
		1.28597	3.75109
		1.28565	3.75159
		1.28533	3.7521
		1.285	3.7526
		1.28468	3.7531
		1.28436	3.7536
		1.28404	3.75411
		1.28372	3.75461
		1.28339	3.75511
		1.28307	3.75561
		1.28275	3.75611
		1.28243	3.75661
		1.28211	3.7571
		1.28179	3.7576
		1.28148	3.7581
		1.28116	3.7586
		1.28084	3.75909
		1.28052	3.75959
		1.2802	3.76009
		1.27989	3.76058
		1.27957	3.76108
		1.27925	3.76157
		1.27894	3.76207
		1.27862	3.76256
		1.2783	3.76305
		1.27799	3.76355
		1.27767	3.76404
		1.27736	3.76453
		1.27705	3.76502
		1.27673	3.76552
		1.27642	3.76601
		1.27611	3.7665
		1.27579	3.76699
		1.27548	3.76748
		1.27517	3.76797
		1.27486	3.76846
		1.27454	3.76895
		1.27423	3.76943
		1.27392	3.76992
		1.27361	3.77041
		1.2733	3.7709
		1.27299	3.77138
		1.27268	3.77187
		1.27237	3.77235
		1.27207	3.77284
		1.27176	3.77332
		1.27145	3.77381
		1.27114	3.77429
		1.27083	3.77478
		1.27053	3.77526
		1.27022	3.77574
		1.26991	3.77623
		1.26961	3.77671
		1.2693	3.77719
		1.269	3.77767
		1.26869	3.77815
		1.26839	3.77863
		1.26808	3.77911
		1.26778	3.77959
		1.26747	3.78007
		1.26717	3.78055
		1.26687	3.78103
		1.26657	3.78151
		1.26626	3.78198
		1.26596	3.78246
		1.26566	3.78294
		1.26536	3.78341
		1.26506	3.78389
		1.26476	3.78437
		1.26445	3.78484
		1.26415	3.78532
		1.26385	3.78579
		1.26356	3.78626
		1.26326	3.78674
		1.26296	3.78721
		1.26266	3.78768
		1.26236	3.78816
		1.26206	3.78863
		1.26176	3.7891
		1.26147	3.78957
		1.26117	3.79004
		1.26087	3.79051
		1.26058	3.79098
		1.26028	3.79145
		1.25999	3.79192
		1.25969	3.79239
		1.25939	3.79286
		1.2591	3.79333
		1.25881	3.7938
		1.25851	3.79426
		1.25822	3.79473
		1.25792	3.7952
		1.25763	3.79566
		1.25734	3.79613
		1.25705	3.79659
		1.25675	3.79706
		1.25646	3.79752
		1.25617	3.79799
		1.25588	3.79845
		1.25559	3.79892
		1.2553	3.79938
		1.25501	3.79984
		1.25472	3.8003
		1.25443	3.80077
		1.25414	3.80123
		1.25385	3.80169
		1.25356	3.80215
		1.25327	3.80261
		1.25298	3.80307
		1.25269	3.80353
		1.25241	3.80399
		1.25212	3.80445
		1.25183	3.80491
		1.25154	3.80537
		1.25126	3.80582
		1.25097	3.80628
		1.25069	3.80674
		1.2504	3.80719
		1.25011	3.80765
		1.24983	3.80811
		1.24954	3.80856
		1.24926	3.80902
		1.24898	3.80947
		1.24869	3.80993
		1.24841	3.81038
		1.24813	3.81083
		1.24784	3.81129
		1.24756	3.81174
		1.24728	3.81219
		1.247	3.81265
		1.24671	3.8131
		1.24643	3.81355
		1.24615	3.814
		1.24587	3.81445
		1.24559	3.8149
		1.24531	3.81535
		1.24503	3.8158
		1.24475	3.81625
		1.24447	3.8167
		1.24419	3.81715
		1.24391	3.8176
		1.24363	3.81805
		1.24336	3.81849
		1.24308	3.81894
		1.2428	3.81939
		1.24252	3.81983
		1.24225	3.82028
		1.24197	3.82072
		1.24169	3.82117
		1.24142	3.82162
		1.24114	3.82206
		1.24086	3.8225
		1.24059	3.82295
		1.24031	3.82339
		1.24004	3.82383
		1.23976	3.82428
		1.23949	3.82472
		1.23922	3.82516
		1.23894	3.8256
		1.23867	3.82605
		1.2384	3.82649
		1.23812	3.82693
		1.23785	3.82737
		1.23758	3.82781
		1.23731	3.82825
		1.23703	3.82869
		1.23676	3.82913
		1.23649	3.82956
		1.23622	3.83
		1.23595	3.83044
		1.23568	3.83088
		1.23541	3.83131
		1.23514	3.83175
		1.23487	3.83219
		1.2346	3.83262
		1.23433	3.83306
		1.23406	3.8335
		1.23379	3.83393
		1.23353	3.83437
		1.23326	3.8348
		1.23299	3.83523
		1.23272	3.83567
		1.23246	3.8361
		1.23219	3.83653
		1.23192	3.83697
		1.23166	3.8374
		1.23139	3.83783
		1.23113	3.83826
		1.23086	3.83869
		1.23059	3.83912
		1.23033	3.83956
		1.23007	3.83999
		1.2298	3.84042
		1.22954	3.84084
		1.22927	3.84127
		1.22901	3.8417
		1.22875	3.84213
		1.22848	3.84256
		1.22822	3.84299
		1.22796	3.84342
		1.2277	3.84384
		1.22743	3.84427
		1.22717	3.8447
		1.22691	3.84512
		1.22665	3.84555
		1.22639	3.84597
		1.22613	3.8464
		1.22587	3.84682
		1.22561	3.84725
		1.22535	3.84767
		1.22509	3.8481
		1.22483	3.84852
		1.22457	3.84894
		1.22431	3.84936
		1.22405	3.84979
		1.22379	3.85021
		1.22353	3.85063
		1.22328	3.85105
		1.22302	3.85147
		1.22276	3.85189
		1.22251	3.85232
		1.22225	3.85274
		1.22199	3.85315
		1.22174	3.85357
		1.22148	3.85399
		1.22122	3.85441
		1.22097	3.85483
		1.22071	3.85525
		1.22046	3.85567
		1.2202	3.85608
		1.21995	3.8565
		1.21969	3.85692
		1.21944	3.85733
		1.21919	3.85775
		1.21893	3.85817
		1.21868	3.85858
		1.21843	3.859
		1.21817	3.85941
		1.21792	3.85983
		1.21767	3.86024
		1.21742	3.86066
		1.21717	3.86107
		1.21691	3.86148
		1.21666	3.86189
		1.21641	3.86231
		1.21616	3.86272
		1.21591	3.86313
		1.21566	3.86354
		1.21541	3.86395
		1.21516	3.86437
		1.21491	3.86478
		1.21466	3.86519
		1.21441	3.8656
		1.21416	3.86601
		1.21392	3.86642
		1.21367	3.86683
		1.21342	3.86723
		1.21317	3.86764
		1.21292	3.86805
		1.21268	3.86846
		1.21243	3.86887
		1.21218	3.86927
		1.21194	3.86968
		1.21169	3.87009
		1.21144	3.87049
		1.2112	3.8709
		1.21095	3.8713
		1.21071	3.87171
		1.21046	3.87211
		1.21022	3.87252
		1.20997	3.87292
		1.20973	3.87333
		1.20948	3.87373
		1.20924	3.87413
		1.209	3.87454
		1.20875	3.87494
		1.20851	3.87534
		1.20827	3.87575
		1.20802	3.87615
		1.20778	3.87655
		1.20754	3.87695
		1.2073	3.87735
		1.20705	3.87775
		1.20681	3.87815
		1.20657	3.87855
		1.20633	3.87895
		1.20609	3.87935
		1.20585	3.87975
		1.20561	3.88015
		1.20537	3.88055
		1.20513	3.88094
		1.20489	3.88134
		1.20465	3.88174
		1.20441	3.88214
		1.20417	3.88253
		1.20393	3.88293
		1.20369	3.88333
		1.20346	3.88372
		1.20322	3.88412
		1.20298	3.88451
		1.20274	3.88491
		1.2025	3.8853
		1.20227	3.8857
		1.20203	3.88609
		1.20179	3.88649
		1.20156	3.88688
		1.20132	3.88727
		1.20109	3.88767
		1.20085	3.88806
		1.20061	3.88845
		1.20038	3.88884
		1.20014	3.88924
		1.19991	3.88963
		1.19967	3.89002
		1.19944	3.89041
		1.1992	3.8908
		1.19897	3.89119
		1.19874	3.89158
		1.1985	3.89197
		1.19827	3.89236
		1.19804	3.89275
		1.1978	3.89314
		1.19757	3.89353
		1.19734	3.89391
		1.19711	3.8943
		1.19687	3.89469
		1.19664	3.89508
		1.19641	3.89546
		1.19618	3.89585
		1.19595	3.89624
		1.19572	3.89662
		1.19549	3.89701
		1.19526	3.89739
		1.19503	3.89778
		1.1948	3.89816
		1.19457	3.89855
		1.19434	3.89893
		1.19411	3.89932
		1.19388	3.8997
		1.19365	3.90009
		1.19342	3.90047
		1.19319	3.90085
		1.19296	3.90123
		1.19274	3.90162
		1.19251	3.902
		1.19228	3.90238
		1.19205	3.90276
		1.19183	3.90314
		1.1916	3.90352
		1.19137	3.9039
		1.19115	3.90428
		1.19092	3.90466
		1.19069	3.90504
		1.19047	3.90542
		1.19024	3.9058
		1.19002	3.90618
		1.18979	3.90656
		1.18957	3.90694
		1.18934	3.90732
		1.18912	3.9077
		1.18889	3.90807
		1.18867	3.90845
		1.18844	3.90883
		1.18822	3.9092
		1.188	3.90958
		1.18777	3.90996
		1.18755	3.91033
		1.18733	3.91071
		1.1871	3.91108
		1.18688	3.91146
		1.18666	3.91183
		1.18644	3.91221
		1.18622	3.91258
		1.18599	3.91295
		1.18577	3.91333
		1.18555	3.9137
		1.18533	3.91407
		1.18511	3.91445
		1.18489	3.91482
		1.18467	3.91519
		1.18445	3.91556
		1.18423	3.91593
		1.18401	3.91631
		1.18379	3.91668
		1.18357	3.91705
		1.18335	3.91742
		1.18313	3.91779
		1.18291	3.91816
		1.18269	3.91853
		1.18247	3.9189
		1.18226	3.91927
		1.18204	3.91964
		1.18182	3.92
		1.1816	3.92037
		1.18139	3.92074
		1.18117	3.92111
		1.18095	3.92148
		1.18073	3.92184
		1.18052	3.92221
		1.1803	3.92258
		1.18009	3.92294
		1.17987	3.92331
		1.17965	3.92367
		1.17944	3.92404
		1.17922	3.9244
		1.17901	3.92477
		1.17879	3.92513
		1.17858	3.9255
[truncated: 1,386 more rows]
