# Supplementary material for: Physics-informed extreme learning machine (PIELM) for consolidation around an expanded cylindrical cavity
Source: PLoS One. 2025 Aug 14;20(8):e0329789. doi: 10.1371/journal.pone.0329789 (PMC12352786; doi:10.1371/journal.pone.0329789)
Supplement: S1 File — (ZIP) [file pone.0329789.s001.zip › Data for Figure 3b.xls]

## Sheet: Sheet1
1.03134	3.91603
1.12652	3.72604	100	0
1.25822	3.50212	8.96123	0
1.3673	3.33079	8.96123	0
1.49863	3.14589	8.86768	0.00779649
1.66524	2.94232	8.77061	0.0161821
1.85515	2.72858	8.67286	0.0249456
2.04907	2.52672	8.57562	0.0339958
2.30833	2.29092	8.47951	0.0432806
2.61828	2.03647	8.3849	0.0527653
2.98516	1.76336	8.29201	0.062425
3.38599	1.53096	8.20098	0.07224
3.91375	1.24088	8.11188	0.0821946
4.50442	0.972858	8.02474	0.0922756
5.17979	0.715013	7.93957	0.102471
5.8102	0.514843	7.85638	0.112771
6.45618	0.351993	7.77512	0.123167
7.29802	0.199321	7.69578	0.133649
8.41386	0.0551315	7.61832	0.144209
10.1947	0.000848176	7.54269	0.154842
11.6232	0.000848176	7.46885	0.165539
13.4579	0.000848176	7.39674	0.176294
15.5822	0.000848176	7.32633	0.1871
18.6072	0.000848176	7.25757	0.197953
22.3915	0.000848176	7.1904	0.208846
27.1541	0.000848176	7.12478	0.219774
32.9297	0.000848176	7.06066	0.230732
42.4757	0.000848176	6.998	0.241715
55.2133	0.000848176	6.93674	0.252718
71.7706	0.000848176	6.87685	0.263737
90.4584	0.000848176	6.81829	0.274767
		6.761	0.285805
		6.70496	0.296846
		6.65012	0.307887
		6.59645	0.318924
		6.5439	0.329953
		6.49245	0.340972
		6.44206	0.351977
		6.3927	0.362966
		6.34433	0.373935
		6.29693	0.384882
		6.25047	0.395805
		6.20492	0.4067
		6.16025	0.417566
		6.11643	0.4284
		6.07345	0.439202
		6.03128	0.449967
		5.98989	0.460696
		5.94926	0.471386
		5.90938	0.482035
		5.87021	0.492642
		5.83174	0.503206
		5.79396	0.513726
		5.75683	0.524199
		5.72035	0.534626
		5.68449	0.545005
		5.64925	0.555335
		5.6146	0.565615
		5.58053	0.575844
		5.54701	0.586022
		5.51405	0.596148
		5.48163	0.606221
		5.44972	0.616241
		5.41832	0.626208
		5.38742	0.63612
		5.357	0.645977
		5.32705	0.65578
		5.29756	0.665527
		5.26852	0.675219
		5.23991	0.684856
		5.21174	0.694436
		5.18398	0.703961
		5.15663	0.713429
		5.12967	0.722841
		5.10311	0.732197
		5.07693	0.741497
		5.05111	0.75074
		5.02566	0.759928
		5.00057	0.769059
		4.97582	0.778134
		4.95142	0.787154
		4.92734	0.796118
		4.90359	0.805026
		4.88016	0.813879
		4.85704	0.822677
		4.83422	0.83142
		4.8117	0.840109
		4.78948	0.848743
		4.76754	0.857322
		4.74588	0.865848
		4.7245	0.874321
		4.70338	0.882739
		4.68253	0.891105
		4.66194	0.899419
		4.6416	0.907679
		4.62151	0.915888
		4.60166	0.924045
		4.58205	0.932151
		4.56268	0.940206
		4.54353	0.94821
		4.52461	0.956164
		4.50591	0.964068
		4.48743	0.971922
		4.46917	0.979727
		4.45111	0.987484
		4.43325	0.995192
		4.4156	1.00285
		4.39815	1.01046
		4.38089	1.01803
		4.36382	1.02555
		4.34694	1.03302
		4.33024	1.04044
		4.31373	1.04782
		4.29739	1.05516
		4.28122	1.06245
		4.26523	1.06969
		4.24941	1.07689
		4.23376	1.08405
		4.21826	1.09117
		4.20293	1.09824
		4.18776	1.10526
		4.17274	1.11225
		4.15787	1.11919
		4.14315	1.1261
		4.12859	1.13296
		4.11416	1.13978
		4.09988	1.14656
		4.08574	1.1533
		4.07174	1.16
		4.05788	1.16666
		4.04415	1.17328
		4.03055	1.17987
		4.01709	1.18641
		4.00375	1.19292
		3.99053	1.19939
		3.97745	1.20582
		3.96448	1.21222
		3.95163	1.21858
		3.93891	1.22491
		3.9263	1.23119
		3.9138	1.23745
		3.90142	1.24366
		3.88915	1.24985
		3.87699	1.256
		3.86494	1.26211
		3.853	1.26819
		3.84116	1.27424
		3.82943	1.28025
		3.8178	1.28623
		3.80627	1.29218
		3.79484	1.2981
		3.78351	1.30398
		3.77228	1.30984
		3.76114	1.31566
		3.7501	1.32145
		3.73915	1.32721
		3.72829	1.33294
		3.71752	1.33864
		3.70684	1.34431
		3.69625	1.34994
		3.68575	1.35555
		3.67533	1.36114
		3.665	1.36669
		3.65475	1.37221
		3.64458	1.37771
		3.6345	1.38317
		3.62449	1.38861
		3.61457	1.39403
		3.60472	1.39941
		3.59495	1.40477
		3.58526	1.4101
		3.57564	1.4154
		3.5661	1.42068
		3.55663	1.42593
		3.54723	1.43116
		3.5379	1.43636
		3.52865	1.44154
		3.51947	1.44669
		3.51035	1.45181
		3.50131	1.45691
		3.49233	1.46199
		3.48341	1.46704
		3.47457	1.47207
		3.46579	1.47707
		3.45707	1.48205
		3.44842	1.48701
		3.43983	1.49194
		3.4313	1.49686
		3.42283	1.50174
		3.41442	1.50661
		3.40608	1.51145
		3.39779	1.51627
		3.38956	1.52107
		3.38139	1.52585
		3.37328	1.5306
		3.36522	1.53534
		3.35722	1.54005
		3.34928	1.54474
		3.34139	1.54941
		3.33355	1.55406
		3.32577	1.55869
		3.31804	1.5633
		3.31036	1.56789
		3.30274	1.57245
		3.29516	1.577
		3.28764	1.58153
		3.28016	1.58604
		3.27274	1.59053
		3.26537	1.595
		3.25804	1.59945
		3.25076	1.60388
		3.24353	1.6083
		3.23635	1.61269
		3.22921	1.61707
		3.22212	1.62143
		3.21507	1.62577
		3.20807	1.63009
		3.20112	1.63439
		3.19421	1.63868
		3.18734	1.64294
		3.18052	1.6472
		3.17373	1.65143
		3.167	1.65565
		3.1603	1.65984
		3.15364	1.66403
		3.14703	1.66819
		3.14046	1.67234
		3.13392	1.67647
		3.12743	1.68059
		3.12098	1.68469
		3.11456	1.68877
		3.10819	1.69284
		3.10185	1.69689
		3.09555	1.70092
		3.08929	1.70494
		3.08306	1.70894
		3.07688	1.71293
		3.07072	1.7169
		3.06461	1.72086
		3.05853	1.7248
		3.05249	1.72873
		3.04648	1.73264
		3.04051	1.73654
		3.03457	1.74042
		3.02867	1.74429
		3.02279	1.74814
		3.01696	1.75198
		3.01116	1.75581
		3.00538	1.75962
		2.99965	1.76341
		2.99394	1.7672
		2.98827	1.77096
		2.98263	1.77472
		2.97702	1.77846
		2.97144	1.78219
		2.96589	1.7859
		2.96038	1.7896
		2.95489	1.79329
		2.94943	1.79696
		2.94401	1.80062
		2.93861	1.80427
		2.93324	1.8079
		2.9279	1.81152
		2.92259	1.81513
		2.91731	1.81873
		2.91206	1.82231
		2.90684	1.82588
		2.90164	1.82944
		2.89647	1.83299
		2.89133	1.83652
		2.88622	1.84004
		2.88113	1.84355
		2.87607	1.84705
		2.87103	1.85053
		2.86602	1.854
		2.86104	1.85747
		2.85609	1.86091
		2.85116	1.86435
		2.84625	1.86778
		2.84137	1.87119
		2.83652	1.8746
		2.83169	1.87799
		2.82688	1.88137
		2.8221	1.88474
		2.81734	1.88809
		2.81261	1.89144
		2.8079	1.89478
		2.80321	1.8981
		2.79855	1.90141
		2.79391	1.90472
		2.78929	1.90801
		2.7847	1.91129
		2.78013	1.91456
		2.77558	1.91782
		2.77105	1.92107
		2.76655	1.92431
		2.76207	1.92754
		2.75761	1.93076
		2.75317	1.93397
		2.74875	1.93716
		2.74436	1.94035
		2.73998	1.94353
		2.73563	1.9467
		2.73129	1.94985
		2.72698	1.953
		2.72269	1.95614
		2.71842	1.95927
		2.71417	1.96239
		2.70993	1.9655
		2.70572	1.96859
		2.70153	1.97168
		2.69736	1.97476
		2.6932	1.97783
		2.68907	1.9809
		2.68496	1.98395
		2.68086	1.98699
		2.67678	1.99002
		2.67272	1.99305
		2.66868	1.99606
		2.66466	1.99907
		2.66066	2.00206
		2.65667	2.00505
		2.65271	2.00803
		2.64876	2.011
		2.64483	2.01396
		2.64091	2.01691
		2.63702	2.01986
		2.63314	2.02279
		2.62928	2.02572
		2.62543	2.02864
		2.62161	2.03154
		2.6178	2.03444
		2.614	2.03734
		2.61022	2.04022
		2.60646	2.0431
		2.60272	2.04596
		2.59899	2.04882
		2.59528	2.05167
		2.59158	2.05451
		2.5879	2.05735
		2.58424	2.06017
		2.58059	2.06299
		2.57696	2.0658
		2.57334	2.0686
		2.56974	2.0714
		2.56616	2.07418
		2.56259	2.07696
		2.55903	2.07973
		2.55549	2.08249
		2.55196	2.08525
		2.54845	2.08799
		2.54496	2.09073
		2.54147	2.09346
		2.53801	2.09619
		2.53455	2.09891
		2.53111	2.10161
		2.52769	2.10432
		2.52428	2.10701
		2.52088	2.1097
		2.5175	2.11238
		2.51413	2.11505
		2.51078	2.11771
		2.50744	2.12037
		2.50411	2.12302
		2.5008	2.12566
		2.4975	2.1283
		2.49421	2.13093
		2.49093	2.13355
		2.48767	2.13617
		2.48443	2.13877
		2.48119	2.14138
		2.47797	2.14397
		2.47476	2.14656
		2.47156	2.14914
		2.46838	2.15171
		2.46521	2.15428
		2.46205	2.15684
		2.4589	2.15939
		2.45577	2.16194
		2.45265	2.16448
		2.44954	2.16701
		2.44644	2.16954
		2.44335	2.17206
		2.44028	2.17457
		2.43722	2.17708
		2.43417	2.17958
		2.43113	2.18207
		2.42811	2.18456
		2.42509	2.18704
		2.42209	2.18951
		2.4191	2.19198
		2.41611	2.19444
		2.41315	2.1969
		2.41019	2.19935
		2.40724	2.20179
		2.4043	2.20423
		2.40138	2.20666
		2.39847	2.20909
		2.39556	2.2115
		2.39267	2.21392
		2.38979	2.21632
		2.38692	2.21873
		2.38406	2.22112
		2.38121	2.22351
		2.37837	2.22589
		2.37554	2.22827
		2.37273	2.23064
		2.36992	2.233
		2.36712	2.23536
		2.36433	2.23772
		2.36156	2.24007
		2.35879	2.24241
		2.35603	2.24474
		2.35329	2.24707
		2.35055	2.2494
		2.34782	2.25172
		2.3451	2.25403
		2.3424	2.25634
		2.3397	2.25864
		2.33701	2.26094
		2.33433	2.26323
		2.33166	2.26552
		2.329	2.2678
		2.32635	2.27007
		2.32371	2.27234
		2.32108	2.27461
		2.31846	2.27687
		2.31585	2.27912
		2.31324	2.28137
		2.31065	2.28361
		2.30806	2.28585
		2.30548	2.28808
		2.30292	2.29031
		2.30036	2.29253
		2.29781	2.29474
		2.29527	2.29696
		2.29273	2.29916
		2.29021	2.30136
		2.28769	2.30356
		2.28519	2.30575
		2.28269	2.30794
		2.2802	2.31012
		2.27772	2.31229
		2.27525	2.31446
		2.27278	2.31663
		2.27033	2.31879
		2.26788	2.32095
		2.26544	2.3231
		2.26301	2.32524
		2.26059	2.32738
		2.25817	2.32952
		2.25576	2.33165
		2.25337	2.33378
		2.25097	2.3359
		2.24859	2.33802
		2.24622	2.34013
		2.24385	2.34224
		2.24149	2.34434
		2.23914	2.34644
		2.2368	2.34853
		2.23446	2.35062
		2.23213	2.3527
		2.22981	2.35478
		2.2275	2.35686
		2.22519	2.35893
		2.22289	2.36099
		2.2206	2.36305
		2.21832	2.36511
		2.21604	2.36716
		2.21377	2.36921
		2.21151	2.37125
		2.20926	2.37329
		2.20701	2.37532
		2.20477	2.37735
		2.20254	2.37938
		2.20032	2.3814
		2.1981	2.38342
		2.19589	2.38543
		2.19368	2.38744
		2.19148	2.38944
		2.18929	2.39144
		2.18711	2.39343
		2.18493	2.39542
		2.18277	2.39741
		2.1806	2.39939
		2.17845	2.40137
		2.1763	2.40334
		2.17415	2.40531
		2.17202	2.40728
		2.16989	2.40924
		2.16777	2.41119
		2.16565	2.41315
		2.16354	2.4151
		2.16144	2.41704
		2.15934	2.41898
		2.15725	2.42092
		2.15517	2.42285
		2.15309	2.42478
		2.15102	2.4267
		2.14895	2.42862
		2.1469	2.43054
		2.14484	2.43245
		2.1428	2.43436
		2.14076	2.43626
		2.13872	2.43816
		2.1367	2.44006
		2.13467	2.44195
		2.13266	2.44384
		2.13065	2.44572
		2.12865	2.4476
		2.12665	2.44948
		2.12466	2.45135
		2.12267	2.45322
		2.12069	2.45509
		2.11872	2.45695
		2.11675	2.45881
		2.11479	2.46066
		2.11283	2.46251
		2.11088	2.46436
		2.10894	2.4662
		2.107	2.46804
		2.10507	2.46988
		2.10314	2.47171
		2.10122	2.47354
		2.0993	2.47536
		2.09739	2.47718
		2.09549	2.479
		2.09359	2.48081
		2.09169	2.48262
		2.0898	2.48443
		2.08792	2.48623
		2.08604	2.48803
		2.08417	2.48983
		2.0823	2.49162
		2.08044	2.49341
		2.07858	2.49519
		2.07673	2.49697
		2.07489	2.49875
		2.07305	2.50053
		2.07121	2.5023
		2.06938	2.50406
		2.06756	2.50583
		2.06574	2.50759
		2.06392	2.50935
		2.06211	2.5111
		2.06031	2.51285
		2.05851	2.5146
		2.05672	2.51634
		2.05493	2.51808
		2.05314	2.51982
		2.05136	2.52155
		2.04959	2.52328
		2.04782	2.52501
		2.04606	2.52673
		2.0443	2.52845
		2.04254	2.53017
		2.04079	2.53189
		2.03905	2.5336
		2.03731	2.5353
		2.03557	2.53701
		2.03384	2.53871
		2.03212	2.54041
		2.03039	2.5421
		2.02868	2.54379
		2.02697	2.54548
		2.02526	2.54716
		2.02356	2.54885
		2.02186	2.55052
		2.02017	2.5522
		2.01848	2.55387
		2.01679	2.55554
		2.01511	2.55721
		2.01344	2.55887
		2.01177	2.56053
		2.0101	2.56219
		2.00844	2.56384
		2.00678	2.56549
		2.00513	2.56714
		2.00348	2.56878
		2.00184	2.57042
		2.0002	2.57206
		1.99856	2.5737
		1.99693	2.57533
		1.99531	2.57696
		1.99369	2.57859
		1.99207	2.58021
		1.99045	2.58183
		1.98884	2.58345
		1.98724	2.58506
		1.98564	2.58667
		1.98404	2.58828
		1.98245	2.58989
		1.98086	2.59149
		1.97928	2.59309
		1.9777	2.59469
		1.97612	2.59628
		1.97455	2.59787
		1.97298	2.59946
		1.97142	2.60105
		1.96986	2.60263
		1.9683	2.60421
		1.96675	2.60579
		1.9652	2.60736
		1.96366	2.60893
		1.96212	2.6105
		1.96058	2.61207
		1.95905	2.61363
		1.95752	2.61519
		1.956	2.61675
		1.95448	2.6183
		1.95296	2.61986
		1.95145	2.62141
		1.94994	2.62295
		1.94844	2.6245
		1.94694	2.62604
		1.94544	2.62758
		1.94394	2.62911
		1.94246	2.63065
		1.94097	2.63218
		1.93949	2.6337
		1.93801	2.63523
		1.93653	2.63675
		1.93506	2.63827
		1.93359	2.63979
		1.93213	2.6413
		1.93067	2.64282
		1.92921	2.64432
		1.92776	2.64583
		1.92631	2.64734
		1.92487	2.64884
		1.92342	2.65034
		1.92199	2.65183
		1.92055	2.65333
		1.91912	2.65482
		1.91769	2.65631
		1.91627	2.65779
		1.91484	2.65928
		1.91343	2.66076
		1.91201	2.66224
		1.9106	2.66371
		1.9092	2.66519
		1.90779	2.66666
		1.90639	2.66813
		1.90499	2.66959
		1.9036	2.67106
		1.90221	2.67252
		1.90082	2.67398
		1.89944	2.67543
		1.89806	2.67689
		1.89668	2.67834
		1.89531	2.67979
		1.89394	2.68123
		1.89257	2.68268
		1.89121	2.68412
		1.88985	2.68556
		1.88849	2.68699
		1.88714	2.68843
		1.88578	2.68986
		1.88444	2.69129
		1.88309	2.69272
		1.88175	2.69414
		1.88041	2.69557
		1.87908	2.69699
		1.87775	2.6984
		1.87642	2.69982
		1.87509	2.70123
		1.87377	2.70264
		1.87245	2.70405
		1.87113	2.70546
		1.86982	2.70686
		1.86851	2.70826
		1.8672	2.70966
		1.8659	2.71106
		1.8646	2.71246
		1.8633	2.71385
		1.86201	2.71524
		1.86071	2.71663
		1.85942	2.71801
		1.85814	2.7194
		1.85686	2.72078
		1.85558	2.72216
		1.8543	2.72353
		1.85302	2.72491
		1.85175	2.72628
		1.85048	2.72765
		1.84922	2.72902
		1.84796	2.73039
		1.8467	2.73175
		1.84544	2.73311
		1.84419	2.73447
		1.84294	2.73583
		1.84169	2.73718
		1.84044	2.73854
		1.8392	2.73989
		1.83796	2.74123
		1.83672	2.74258
		1.83549	2.74393
		1.83426	2.74527
		1.83303	2.74661
		1.8318	2.74795
		1.83058	2.74928
		1.82936	2.75062
		1.82814	2.75195
		1.82693	2.75328
		1.82571	2.7546
		1.8245	2.75593
		1.8233	2.75725
		1.82209	2.75857
		1.82089	2.75989
		1.81969	2.76121
		1.8185	2.76253
		1.8173	2.76384
		1.81611	2.76515
		1.81492	2.76646
		1.81374	2.76776
		1.81256	2.76907
		1.81138	2.77037
		1.8102	2.77167
		1.80902	2.77297
		1.80785	2.77427
		1.80668	2.77556
		1.80551	2.77686
		1.80435	2.77815
		1.80318	2.77944
		1.80202	2.78072
		1.80087	2.78201
		1.79971	2.78329
		1.79856	2.78457
		1.79741	2.78585
		1.79626	2.78713
		1.79512	2.7884
		1.79398	2.78968
		1.79284	2.79095
		1.7917	2.79222
		1.79056	2.79348
		1.78943	2.79475
		1.7883	2.79601
		1.78717	2.79728
		1.78605	2.79854
		1.78492	2.79979
		1.7838	2.80105
		1.78269	2.8023
		1.78157	2.80356
		1.78046	2.80481
		1.77934	2.80605
		1.77824	2.8073
		1.77713	2.80855
		1.77603	2.80979
		1.77492	2.81103
		1.77382	2.81227
		1.77273	2.81351
		1.77163	2.81474
		1.77054	2.81597
		1.76945	2.81721
		1.76836	2.81844
		1.76728	2.81966
		1.76619	2.82089
		1.76511	2.82211
		1.76403	2.82334
		1.76296	2.82456
		1.76188	2.82578
		1.76081	2.82699
		1.75974	2.82821
		1.75867	2.82942
		1.75761	2.83064
		1.75655	2.83185
		1.75548	2.83305
		1.75443	2.83426
		1.75337	2.83547
		1.75231	2.83667
		1.75126	2.83787
		1.75021	2.83907
		1.74916	2.84027
		1.74812	2.84146
		1.74707	2.84266
		1.74603	2.84385
		1.74499	2.84504
		1.74396	2.84623
		1.74292	2.84742
		1.74189	2.8486
		1.74086	2.84979
		1.73983	2.85097
		1.7388	2.85215
		1.73778	2.85333
		1.73676	2.85451
		1.73573	2.85568
		1.73472	2.85686
		1.7337	2.85803
		1.73269	2.8592
		1.73167	2.86037
		1.73066	2.86153
		1.72965	2.8627
		1.72865	2.86386
		1.72764	2.86503
		1.72664	2.86619
		1.72564	2.86734
		1.72464	2.8685
		1.72365	2.86966
		1.72265	2.87081
		1.72166	2.87196
		1.72067	2.87311
		1.71968	2.87426
		1.7187	2.87541
		1.71771	2.87656
		1.71673	2.8777
		1.71575	2.87884
		1.71477	2.87998
		1.71379	2.88112
		1.71282	2.88226
		1.71185	2.8834
		1.71088	2.88453
		1.70991	2.88566
		1.70894	2.8868
		1.70798	2.88793
		1.70701	2.88905
		1.70605	2.89018
		1.70509	2.89131
		1.70413	2.89243
		1.70318	2.89355
		1.70222	2.89467
		1.70127	2.89579
		1.70032	2.89691
		1.69937	2.89802
		1.69843	2.89914
		1.69748	2.90025
		1.69654	2.90136
		1.6956	2.90247
		1.69466	2.90358
		1.69372	2.90469
		1.69279	2.90579
		1.69185	2.90689
		1.69092	2.908
		1.68999	2.9091
		1.68906	2.91019
		1.68814	2.91129
		1.68721	2.91239
		1.68629	2.91348
		1.68537	2.91458
		1.68445	2.91567
		1.68353	2.91676
		1.68261	2.91785
		1.6817	2.91893
		1.68079	2.92002
		1.67988	2.9211
		1.67897	2.92218
		1.67806	2.92327
		1.67715	2.92435
		1.67625	2.92542
		1.67535	2.9265
		1.67445	2.92758
		1.67355	2.92865
		1.67265	2.92972
		1.67176	2.93079
		1.67086	2.93186
		1.66997	2.93293
		1.66908	2.934
		1.66819	2.93506
		1.6673	2.93613
		1.66642	2.93719
		1.66553	2.93825
		1.66465	2.93931
		1.66377	2.94037
		1.66289	2.94142
		1.66202	2.94248
		1.66114	2.94353
		1.66027	2.94459
		1.65939	2.94564
		1.65852	2.94669
		1.65765	2.94773
		1.65679	2.94878
		1.65592	2.94983
		1.65506	2.95087
		1.65419	2.95191
		1.65333	2.95296
		1.65247	2.954
		1.65162	2.95503
		1.65076	2.95607
		1.6499	2.95711
		1.64905	2.95814
		1.6482	2.95918
		1.64735	2.96021
		1.6465	2.96124
		1.64565	2.96227
		1.64481	2.96329
		1.64396	2.96432
		1.64312	2.96535
		1.64228	2.96637
		1.64144	2.96739
		1.6406	2.96841
		1.63977	2.96943
		1.63893	2.97045
		1.6381	2.97147
		1.63727	2.97248
		1.63644	2.9735
		1.63561	2.97451
		1.63478	2.97552
		1.63395	2.97653
		1.63313	2.97754
		1.63231	2.97855
		1.63149	2.97956
		1.63067	2.98056
		1.62985	2.98157
		1.62903	2.98257
		1.62822	2.98357
		1.6274	2.98457
		1.62659	2.98557
		1.62578	2.98657
		1.62497	2.98757
		1.62416	2.98856
		1.62335	2.98955
		1.62255	2.99055
		1.62174	2.99154
		1.62094	2.99253
		1.62014	2.99352
		1.61934	2.9945
		1.61854	2.99549
		1.61774	2.99648
		1.61695	2.99746
		1.61615	2.99844
		1.61536	2.99942
		1.61457	3.0004
		1.61378	3.00138
		1.61299	3.00236
		1.6122	3.00334
		1.61142	3.00431
		1.61063	3.00528
		1.60985	3.00626
		1.60907	3.00723
		1.60829	3.0082
		1.60751	3.00917
		1.60673	3.01014
		1.60596	3.0111
		1.60518	3.01207
		1.60441	3.01303
		1.60364	3.01399
		1.60286	3.01496
		1.60209	3.01592
		1.60133	3.01688
		1.60056	3.01783
		1.59979	3.01879
		1.59903	3.01975
		1.59827	3.0207
		1.59751	3.02165
		1.59674	3.02261
		1.59599	3.02356
		1.59523	3.02451
		1.59447	3.02546
		1.59372	3.0264
		1.59296	3.02735
		1.59221	3.02829
		1.59146	3.02924
		1.59071	3.03018
		1.58996	3.03112
		1.58921	3.03206
		1.58847	3.033
		1.58772	3.03394
		1.58698	3.03488
		1.58624	3.03581
		1.58549	3.03675
		1.58475	3.03768
		1.58402	3.03861
		1.58328	3.03954
		1.58254	3.04047
		1.58181	3.0414
		1.58107	3.04233
		1.58034	3.04326
		1.57961	3.04418
		1.57888	3.04511
		1.57815	3.04603
		1.57742	3.04695
		1.5767	3.04787
		1.57597	3.04879
		1.57525	3.04971
		1.57453	3.05063
		1.5738	3.05155
		1.57308	3.05246
		1.57237	3.05338
		1.57165	3.05429
		1.57093	3.0552
		1.57022	3.05611
		1.5695	3.05702
		1.56879	3.05793
		1.56808	3.05884
		1.56737	3.05975
		1.56666	3.06065
		1.56595	3.06156
		1.56524	3.06246
		1.56453	3.06336
		1.56383	3.06427
		1.56313	3.06517
		1.56242	3.06606
		1.56172	3.06696
		1.56102	3.06786
		1.56032	3.06876
		1.55962	3.06965
		1.55893	3.07054
		1.55823	3.07144
		1.55754	3.07233
		1.55684	3.07322
		1.55615	3.07411
		1.55546	3.075
		1.55477	3.07588
		1.55408	3.07677
		1.55339	3.07766
		1.55271	3.07854
		1.55202	3.07942
		1.55134	3.08031
		1.55065	3.08119
		1.54997	3.08207
		1.54929	3.08295
		1.54861	3.08382
		1.54793	3.0847
		1.54725	3.08558
		1.54658	3.08645
		1.5459	3.08733
		1.54523	3.0882
		1.54455	3.08907
		1.54388	3.08994
		1.54321	3.09081
		1.54254	3.09168
		1.54187	3.09255
		1.5412	3.09341
		1.54053	3.09428
		1.53987	3.09514
		1.5392	3.09601
		1.53854	3.09687
		1.53788	3.09773
		1.53722	3.09859
		1.53655	3.09945
		1.5359	3.10031
		1.53524	3.10117
		1.53458	3.10203
		1.53392	3.10288
		1.53327	3.10374
		1.53261	3.10459
		1.53196	3.10544
		1.53131	3.1063
		1.53066	3.10715
		1.53001	3.108
		1.52936	3.10885
		1.52871	3.10969
		1.52806	3.11054
		1.52741	3.11139
		1.52677	3.11223
		1.52613	3.11307
		1.52548	3.11392
		1.52484	3.11476
		1.5242	3.1156
		1.52356	3.11644
		1.52292	3.11728
		1.52228	3.11812
		1.52164	3.11896
		1.52101	3.11979
		1.52037	3.12063
		1.51974	3.12146
		1.51911	3.12229
		1.51847	3.12313
		1.51784	3.12396
		1.51721	3.12479
		1.51658	3.12562
		1.51595	3.12645
		1.51533	3.12728
		1.5147	3.1281
		1.51408	3.12893
		1.51345	3.12975
		1.51283	3.13058
		1.51221	3.1314
		1.51158	3.13222
		1.51096	3.13304
		1.51034	3.13386
		1.50972	3.13468
		1.50911	3.1355
		1.50849	3.13632
		1.50787	3.13714
		1.50726	3.13795
		1.50665	3.13877
		1.50603	3.13958
		1.50542	3.14039
		1.50481	3.14121
		1.5042	3.14202
		1.50359	3.14283
		1.50298	3.14364
		1.50237	3.14444
		1.50177	3.14525
		1.50116	3.14606
		1.50056	3.14686
		1.49995	3.14767
		1.49935	3.14847
		1.49875	3.14928
		1.49815	3.15008
		1.49755	3.15088
		1.49695	3.15168
		1.49635	3.15248
		1.49575	3.15328
		1.49516	3.15408
		1.49456	3.15487
		1.49397	3.15567
		1.49337	3.15646
		1.49278	3.15726
		1.49219	3.15805
		1.4916	3.15884
		1.49101	3.15963
		1.49042	3.16043
		1.48983	3.16121
		1.48924	3.162
		1.48865	3.16279
		1.48807	3.16358
		1.48748	3.16437
		1.4869	3.16515
		1.48632	3.16594
		1.48573	3.16672
		1.48515	3.1675
		1.48457	3.16828
		1.48399	3.16907
		1.48341	3.16985
		1.48284	3.17063
		1.48226	3.1714
		1.48168	3.17218
		1.48111	3.17296
		1.48053	3.17373
		1.47996	3.17451
		1.47939	3.17528
		1.47881	3.17606
		1.47824	3.17683
		1.47767	3.1776
		1.4771	3.17837
		1.47653	3.17914
		1.47597	3.17991
		1.4754	3.18068
		1.47483	3.18145
		1.47427	3.18222
		1.4737	3.18298
		1.47314	3.18375
		1.47258	3.18451
		1.47201	3.18527
		1.47145	3.18604
		1.47089	3.1868
		1.47033	3.18756
		1.46977	3.18832
		1.46922	3.18908
		1.46866	3.18984
		1.4681	3.1906
		1.46755	3.19135
		1.46699	3.19211
		1.46644	3.19287
		1.46588	3.19362
		1.46533	3.19437
		1.46478	3.19513
		1.46423	3.19588
		1.46368	3.19663
		1.46313	3.19738
		1.46258	3.19813
		1.46203	3.19888
		1.46149	3.19963
		1.46094	3.20037
		1.4604	3.20112
		1.45985	3.20187
		1.45931	3.20261
		1.45877	3.20336
		1.45822	3.2041
		1.45768	3.20484
		1.45714	3.20558
		1.4566	3.20632
		1.45606	3.20707
		1.45552	3.2078
		1.45499	3.20854
		1.45445	3.20928
		1.45391	3.21002
		1.45338	3.21075
		1.45284	3.21149
		1.45231	3.21222
		1.45178	3.21296
		1.45125	3.21369
		1.45071	3.21442
		1.45018	3.21516
		1.44965	3.21589
		1.44912	3.21662
		1.4486	3.21735
		1.44807	3.21808
		1.44754	3.2188
		1.44702	3.21953
		1.44649	3.22026
		1.44597	3.22098
		1.44544	3.22171
		1.44492	3.22243
		1.4444	3.22315
		1.44387	3.22388
		1.44335	3.2246
		1.44283	3.22532
		1.44231	3.22604
		1.44179	3.22676
		1.44128	3.22748
		1.44076	3.2282
		1.44024	3.22891
		1.43973	3.22963
		1.43921	3.23035
		1.4387	3.23106
		1.43818	3.23178
		1.43767	3.23249
		1.43716	3.2332
		1.43665	3.23391
		1.43614	3.23463
		1.43562	3.23534
		1.43512	3.23605
		1.43461	3.23676
		1.4341	3.23746
		1.43359	3.23817
		1.43308	3.23888
		1.43258	3.23958
		1.43207	3.24029
		1.43157	3.24099
		1.43106	3.2417
		1.43056	3.2424
		1.43006	3.2431
		1.42956	3.24381
		1.42906	3.24451
		1.42856	3.24521
		1.42806	3.24591
		1.42756	3.24661
		1.42706	3.24731
		1.42656	3.248
		1.42606	3.2487
		1.42557	3.2494
		1.42507	3.25009
		1.42458	3.25079
		1.42408	3.25148
		1.42359	3.25217
		1.4231	3.25287
		1.4226	3.25356
		1.42211	3.25425
		1.42162	3.25494
		1.42113	3.25563
		1.42064	3.25632
		1.42015	3.25701
		1.41966	3.2577
		1.41918	3.25838
		1.41869	3.25907
		1.4182	3.25975
		1.41772	3.26044
		1.41723	3.26112
		1.41675	3.26181
		1.41626	3.26249
		1.41578	3.26317
		1.4153	3.26385
		1.41482	3.26453
		1.41434	3.26521
		1.41386	3.26589
		1.41338	3.26657
		1.4129	3.26725
		1.41242	3.26793
		1.41194	3.26861
		1.41146	3.26928
		1.41099	3.26996
		1.41051	3.27063
		1.41004	3.27131
		1.40956	3.27198
		1.40909	3.27265
		1.40861	3.27332
		1.40814	3.27399
		1.40767	3.27467
		1.4072	3.27534
		1.40673	3.276
		1.40626	3.27667
		1.40579	3.27734
		1.40532	3.27801
		1.40485	3.27868
		1.40438	3.27934
		1.40391	3.28001
		1.40345	3.28067
		1.40298	3.28134
		1.40252	3.282
		1.40205	3.28266
		1.40159	3.28332
		1.40112	3.28398
		1.40066	3.28465
		1.4002	3.28531
		1.39974	3.28596
		1.39928	3.28662
		1.39882	3.28728
		1.39836	3.28794
		1.3979	3.2886
		1.39744	3.28925
		1.39698	3.28991
		1.39652	3.29056
		1.39607	3.29122
		1.39561	3.29187
		1.39516	3.29252
		1.3947	3.29318
		1.39425	3.29383
		1.39379	3.29448
		1.39334	3.29513
		1.39289	3.29578
		1.39243	3.29643
		1.39198	3.29708
		1.39153	3.29772
		1.39108	3.29837
		1.39063	3.29902
		1.39018	3.29966
		1.38974	3.30031
		1.38929	3.30095
		1.38884	3.3016
		1.38839	3.30224
		1.38795	3.30288
		1.3875	3.30353
		1.38706	3.30417
		1.38661	3.30481
		1.38617	3.30545
		1.38573	3.30609
		1.38528	3.30673
		1.38484	3.30737
		1.3844	3.308
		1.38396	3.30864
		1.38352	3.30928
		1.38308	3.30991
		1.38264	3.31055
		1.3822	3.31118
		1.38176	3.31182
		1.38132	3.31245
		1.38089	3.31308
		1.38045	3.31372
		1.38001	3.31435
		1.37958	3.31498
		1.37914	3.31561
		1.37871	3.31624
		1.37828	3.31687
		1.37784	3.3175
		1.37741	3.31812
		1.37698	3.31875
		1.37655	3.31938
		1.37612	3.32
		1.37569	3.32063
		1.37526	3.32126
		1.37483	3.32188
		1.3744	3.3225
		1.37397	3.32313
		1.37354	3.32375
		1.37311	3.32437
		1.37269	3.32499
		1.37226	3.32561
		1.37184	3.32623
		1.37141	3.32685
		1.37099	3.32747
		1.37056	3.32809
		1.37014	3.32871
		1.36972	3.32933
		1.3693	3.32994
		1.36887	3.33056
		1.36845	3.33117
		1.36803	3.33179
		1.36761	3.3324
		1.36719	3.33302
		1.36677	3.33363
		1.36635	3.33424
		1.36594	3.33485
		1.36552	3.33547
		1.3651	3.33608
		1.36468	3.33669
		1.36427	3.3373
		1.36385	3.33791
		1.36344	3.33851
		1.36302	3.33912
		1.36261	3.33973
		1.3622	3.34034
		1.36178	3.34094
		1.36137	3.34155
		1.36096	3.34215
		1.36055	3.34276
		1.36014	3.34336
		1.35973	3.34397
		1.35932	3.34457
		1.35891	3.34517
		1.3585	3.34577
		1.35809	3.34637
		1.35768	3.34697
		1.35728	3.34757
		1.35687	3.34817
		1.35646	3.34877
		1.35606	3.34937
		1.35565	3.34997
		1.35525	3.35057
		1.35484	3.35116
		1.35444	3.35176
		1.35404	3.35235
		1.35363	3.35295
		1.35323	3.35354
		1.35283	3.35414
		1.35243	3.35473
		1.35203	3.35532
		1.35163	3.35592
		1.35123	3.35651
		1.35083	3.3571
		1.35043	3.35769
		1.35003	3.35828
		1.34963	3.35887
		1.34924	3.35946
		1.34884	3.36005
		1.34844	3.36063
		1.34805	3.36122
		1.34765	3.36181
		1.34726	3.36239
		1.34686	3.36298
		1.34647	3.36356
		1.34608	3.36415
		1.34568	3.36473
		1.34529	3.36532
		1.3449	3.3659
		1.34451	3.36648
		1.34411	3.36706
		1.34372	3.36764
		1.34333	3.36822
		1.34294	3.36881
		1.34256	3.36938
		1.34217	3.36996
		1.34178	3.37054
		1.34139	3.37112
		1.341	3.3717
		1.34062	3.37228
		1.34023	3.37285
		1.33984	3.37343
		1.33946	3.374
		1.33907	3.37458
		1.33869	3.37515
		1.33831	3.37573
		1.33792	3.3763
		1.33754	3.37687
		1.33716	3.37744
		1.33677	3.37802
		1.33639	3.37859
		1.33601	3.37916
		1.33563	3.37973
		1.33525	3.3803
		1.33487	3.38087
		1.33449	3.38144
		1.33411	3.382
		1.33373	3.38257
		1.33335	3.38314
		1.33298	3.38371
		1.3326	3.38427
		1.33222	3.38484
		1.33185	3.3854
		1.33147	3.38597
		1.33109	3.38653
		1.33072	3.38709
		1.33035	3.38766
		1.32997	3.38822
		1.3296	3.38878
		1.32922	3.38934
		1.32885	3.3899
		1.32848	3.39046
		1.32811	3.39102
		1.32774	3.39158
		1.32736	3.39214
		1.32699	3.3927
		1.32662	3.39326
		1.32625	3.39382
		1.32589	3.39437
		1.32552	3.39493
		1.32515	3.39549
		1.32478	3.39604
		1.32441	3.3966
		1.32405	3.39715
		1.32368	3.3977
		1.32331	3.39826
		1.32295	3.39881
		1.32258	3.39936
		1.32222	3.39991
		1.32185	3.40047
		1.32149	3.40102
		1.32112	3.40157
		1.32076	3.40212
		1.3204	3.40267
		1.32004	3.40322
		1.31967	3.40376
		1.31931	3.40431
		1.31895	3.40486
		1.31859	3.40541
		1.31823	3.40595
		1.31787	3.4065
		1.31751	3.40704
		1.31715	3.40759
		1.31679	3.40813
		1.31644	3.40868
		1.31608	3.40922
		1.31572	3.40976
		1.31536	3.41031
		1.31501	3.41085
		1.31465	3.41139
		1.3143	3.41193
		1.31394	3.41247
		1.31359	3.41301
		1.31323	3.41355
		1.31288	3.41409
		1.31252	3.41463
		1.31217	3.41517
		1.31182	3.41571
		1.31146	3.41624
		1.31111	3.41678
		1.31076	3.41732
		1.31041	3.41785
		1.31006	3.41839
		1.30971	3.41892
		1.30936	3.41946
		1.30901	3.41999
		1.30866	3.42053
		1.30831	3.42106
		1.30796	3.42159
		1.30761	3.42212
		1.30727	3.42266
		1.30692	3.42319
		1.30657	3.42372
		1.30623	3.42425
		1.30588	3.42478
		1.30554	3.42531
		1.30519	3.42584
		1.30485	3.42636
		1.3045	3.42689
		1.30416	3.42742
		1.30381	3.42795
		1.30347	3.42847
		1.30313	3.429
		1.30278	3.42952
		1.30244	3.43005
		1.3021	3.43057
		1.30176	3.4311
		1.30142	3.43162
		1.30108	3.43215
		1.30074	3.43267
		1.3004	3.43319
		1.30006	3.43371
		1.29972	3.43423
		1.29938	3.43476
		1.29904	3.43528
		1.29871	3.4358
		1.29837	3.43632
		1.29803	3.43684
		1.29769	3.43735
		1.29736	3.43787
		1.29702	3.43839
		1.29669	3.43891
		1.29635	3.43942
		1.29602	3.43994
		1.29568	3.44046
		1.29535	3.44097
		1.29501	3.44149
		1.29468	3.442
		1.29435	3.44252
		1.29402	3.44303
		1.29368	3.44354
		1.29335	3.44406
		1.29302	3.44457
		1.29269	3.44508
		1.29236	3.44559
		1.29203	3.44611
		1.2917	3.44662
		1.29137	3.44713
		1.29104	3.44764
		1.29071	3.44815
		1.29038	3.44865
		1.29005	3.44916
		1.28973	3.44967
		1.2894	3.45018
		1.28907	3.45069
		1.28875	3.45119
		1.28842	3.4517
		1.28809	3.45221
		1.28777	3.45271
		1.28744	3.45322
		1.28712	3.45372
		1.28679	3.45423
		1.28647	3.45473
		1.28615	3.45523
		1.28582	3.45574
		1.2855	3.45624
		1.28518	3.45674
		1.28485	3.45724
		1.28453	3.45774
		1.28421	3.45824
		1.28389	3.45874
		1.28357	3.45924
		1.28325	3.45974
		1.28293	3.46024
		1.28261	3.46074
		1.28229	3.46124
		1.28197	3.46174
		1.28165	3.46223
		1.28133	3.46273
		1.28101	3.46323
		1.2807	3.46372
		1.28038	3.46422
		1.28006	3.46471
		1.27975	3.46521
		1.27943	3.4657
		1.27911	3.4662
		1.2788	3.46669
		1.27848	3.46718
		1.27817	3.46768
		1.27785	3.46817
		1.27754	3.46866
		1.27722	3.46915
		1.27691	3.46964
		1.2766	3.47013
		1.27629	3.47063
		1.27597	3.47111
		1.27566	3.4716
		1.27535	3.47209
		1.27504	3.47258
		1.27473	3.47307
		1.27441	3.47356
		1.2741	3.47405
		1.27379	3.47453
		1.27348	3.47502
		1.27317	3.4755
		1.27287	3.47599
		1.27256	3.47648
		1.27225	3.47696
		1.27194	3.47745
		1.27163	3.47793
		1.27132	3.47841
		1.27102	3.4789
		1.27071	3.47938
		1.2704	3.47986
		1.2701	3.48034
		1.26979	3.48083
		1.26949	3.48131
		1.26918	3.48179
		1.26888	3.48227
		1.26857	3.48275
		1.26827	3.48323
		1.26796	3.48371
		1.26766	3.48419
		1.26736	3.48466
		1.26705	3.48514
		1.26675	3.48562
		1.26645	3.4861
		1.26615	3.48657
		1.26585	3.48705
		1.26555	3.48753
		1.26524	3.488
		1.26494	3.48848
		1.26464	3.48895
		1.26434	3.48943
		1.26404	3.4899
		1.26374	3.49037
		1.26345	3.49085
		1.26315	3.49132
		1.26285	3.49179
		1.26255	3.49226
		1.26225	3.49274
		1.26195	3.49321
		1.26166	3.49368
		1.26136	3.49415
		1.26106	3.49462
		1.26077	3.49509
		1.26047	3.49556
		1.26018	3.49603
		1.25988	3.4965
		1.25959	3.49696
		1.25929	3.49743
		1.259	3.4979
		1.2587	3.49837
		1.25841	3.49883
		1.25812	3.4993
		1.25782	3.49977
		1.25753	3.50023
		1.25724	3.5007
		1.25695	3.50116
		1.25665	3.50163
		1.25636	3.50209
		1.25607	3.50255
		1.25578	3.50302
		1.25549	3.50348
		1.2552	3.50394
		1.25491	3.5044
		1.25462	3.50486
		1.25433	3.50533
		1.25404	3.50579
		1.25375	3.50625
		1.25347	3.50671
		1.25318	3.50717
		1.25289	3.50763
		1.2526	3.50809
		1.25231	3.50854
		1.25203	3.509
		1.25174	3.50946
		1.25145	3.50992
		1.25117	3.51038
		1.25088	3.51083
		1.2506	3.51129
		1.25031	3.51174
		1.25003	3.5122
		1.24974	3.51266
		1.24946	3.51311
		1.24917	3.51357
		1.24889	3.51402
		1.24861	3.51447
		1.24832	3.51493
		1.24804	3.51538
		1.24776	3.51583
		1.24748	3.51628
		1.2472	3.51674
		1.24691	3.51719
		1.24663	3.51764
		1.24635	3.51809
		1.24607	3.51854
		1.24579	3.51899
		1.24551	3.51944
		1.24523	3.51989
		1.24495	3.52034
		1.24467	3.52079
		1.24439	3.52124
		1.24411	3.52168
		1.24384	3.52213
		1.24356	3.52258
		1.24328	3.52303
		1.243	3.52347
		1.24272	3.52392
		1.24245	3.52436
		1.24217	3.52481
		1.24189	3.52526
		1.24162	3.5257
		1.24134	3.52614
		1.24107	3.52659
		1.24079	3.52703
		1.24052	3.52747
		1.24024	3.52792
		1.23997	3.52836
		1.23969	3.5288
		1.23942	3.52924
		1.23915	3.52969
		1.23887	3.53013
		1.2386	3.53057
		1.23833	3.53101
		1.23805	3.53145
		1.23778	3.53189
		1.23751	3.53233
		1.23724	3.53277
		1.23697	3.53321
		1.2367	3.53364
		1.23643	3.53408
		1.23616	3.53452
		1.23589	3.53496
		1.23562	3.53539
		1.23535	3.53583
		1.23508	3.53627
		1.23481	3.5367
		1.23454	3.53714
		1.23427	3.53757
		1.234	3.53801
		1.23373	3.53844
		1.23347	3.53888
		1.2332	3.53931
		1.23293	3.53974
		1.23266	3.54018
		1.2324	3.54061
		1.23213	3.54104
		1.23186	3.54147
		1.2316	3.5419
		1.23133	3.54234
		1.23107	3.54277
		1.2308	3.5432
		1.23054	3.54363
		1.23027	3.54406
		1.23001	3.54449
		1.22975	3.54492
		1.22948	3.54535
		1.22922	3.54577
		1.22895	3.5462
		1.22869	3.54663
		1.22843	3.54706
		1.22817	3.54749
		1.2279	3.54791
		1.22764	3.54834
		1.22738	3.54877
		1.22712	3.54919
		1.22686	3.54962
		1.2266	3.55004
		1.22634	3.55047
		1.22608	3.55089
		1.22582	3.55132
		1.22556	3.55174
		1.2253	3.55216
		1.22504	3.55259
		1.22478	3.55301
		1.22452	3.55343
		1.22426	3.55385
		1.224	3.55428
		1.22375	3.5547
		1.22349	3.55512
		1.22323	3.55554
		1.22297	3.55596
		1.22272	3.55638
		1.22246	3.5568
		1.2222	3.55722
		1.22195	3.55764
		1.22169	3.55806
		1.22144	3.55848
		1.22118	3.5589
		1.22093	3.55931
		1.22067	3.55973
		1.22042	3.56015
		1.22016	3.56056
		1.21991	3.56098
		1.21965	3.5614
		1.2194	3.56181
		1.21915	3.56223
		1.21889	3.56264
		1.21864	3.56306
		1.21839	3.56347
		1.21813	3.56389
		1.21788	3.5643
		1.21763	3.56472
		1.21738	3.56513
		1.21713	3.56554
		1.21688	3.56596
		1.21663	3.56637
		1.21638	3.56678
		1.21612	3.56719
		1.21587	3.5676
		1.21562	3.56801
		1.21538	3.56843
		1.21513	3.56884
		1.21488	3.56925
		1.21463	3.56966
		1.21438	3.57007
		1.21413	3.57047
		1.21388	3.57088
		1.21363	3.57129
		1.21339	3.5717
		1.21314	3.57211
		1.21289	3.57252
		1.21264	3.57292
		1.2124	3.57333
		1.21215	3.57374
		1.21191	3.57414
		1.21166	3.57455
		1.21141	3.57495
		1.21117	3.57536
		1.21092	3.57577
		1.21068	3.57617
		1.21043	3.57657
		1.21019	3.57698
		1.20994	3.57738
		1.2097	3.57779
		1.20946	3.57819
		1.20921	3.57859
		1.20897	3.57899
		1.20873	3.5794
		1.20848	3.5798
		1.20824	3.5802
		1.208	3.5806
		1.20776	3.581
		1.20751	3.5814
		1.20727	3.5818
		1.20703	3.5822
		1.20679	3.5826
		1.20655	3.583
		1.20631	3.5834
		1.20607	3.5838
		1.20583	3.5842
		1.20559	3.5846
		1.20535	3.585
		1.20511	3.58539
		1.20487	3.58579
		1.20463	3.58619
		1.20439	3.58659
		1.20415	3.58698
		1.20391	3.58738
		1.20367	3.58777
		1.20344	3.58817
		1.2032	3.58856
		1.20296	3.58896
		1.20272	3.58935
		1.20249	3.58975
		1.20225	3.59014
		1.20201	3.59054
		1.20178	3.59093
		1.20154	3.59132
		1.2013	3.59172
		1.20107	3.59211
		1.20083	3.5925
		1.2006	3.59289
		1.20036	3.59328
		1.20013	3.59367
		1.19989	3.59407
		1.19966	3.59446
		1.19942	3.59485
		1.19919	3.59524
		1.19896	3.59563
		1.19872	3.59602
		1.19849	3.59641
		1.19826	3.59679
		1.19802	3.59718
		1.19779	3.59757
		1.19756	3.59796
		1.19733	3.59835
		1.19709	3.59873
		1.19686	3.59912
		1.19663	3.59951
		1.1964	3.5999
		1.19617	3.60028
		1.19594	3.60067
		1.19571	3.60105
		1.19548	3.60144
		1.19525	3.60182
		1.19502	3.60221
		1.19479	3.60259
		1.19456	3.60298
		1.19433	3.60336
		1.1941	3.60375
		1.19387	3.60413
		1.19364	3.60451
		1.19341	3.60489
		1.19319	3.60528
		1.19296	3.60566
		1.19273	3.60604
		1.1925	3.60642
		1.19227	3.6068
		1.19205	3.60719
		1.19182	3.60757
		1.19159	3.60795
		1.19137	3.60833
		1.19114	3.60871
		1.19092	3.60909
		1.19069	3.60947
		1.19046	3.60984
		1.19024	3.61022
		1.19001	3.6106
		1.18979	3.61098
		1.18956	3.61136
		1.18934	3.61174
		1.18911	3.61211
		1.18889	3.61249
		1.18867	3.61287
		1.18844	3.61324
		1.18822	3.61362
		1.188	3.614
		1.18777	3.61437
		1.18755	3.61475
		1.18733	3.61512
		1.1871	3.6155
		1.18688	3.61587
		1.18666	3.61624
		1.18644	3.61662
		1.18622	3.61699
		1.18599	3.61737
		1.18577	3.61774
		1.18555	3.61811
		1.18533	3.61848
		1.18511	3.61886
		1.18489	3.61923
		1.18467	3.6196
		1.18445	3.61997
		1.18423	3.62034
		1.18401	3.62071
		1.18379	3.62108
		1.18357	3.62146
		1.18335	3.62183
		1.18313	3.62219
		1.18292	3.62256
		1.1827	3.62293
		1.18248	3.6233
		1.18226	3.62367
		1.18204	3.62404
		1.18183	3.62441
		1.18161	3.62478
		1.18139	3.62514
		1.18117	3.62551
		1.18096	3.62588
		1.18074	3.62624
		1.18052	3.62661
		1.18031	3.62698
		1.18009	3.62734
		1.17988	3.62771
		1.17966	3.62807
		1.17945	3.62844
		1.17923	3.6288
		1.17902	3.62917
		1.1788	3.62953
		1.17859	3.6299
		1.17837	3.63026
		1.17816	3.63062
		1.17794	3.63099
		1.17773	3.63135
		1.17752	3.63171
		1.1773	3.63208
		1.17709	3.63244
		1.17688	3.6328
		1.17666	3.63316
		1.17645	3.63352
		1.17624	3.63388
		1.17603	3.63425
		1.17582	3.63461
		1.1756	3.63497
		1.17539	3.63533
		1.17518	3.63569
		1.17497	3.63605
		1.17476	3.63641
		1.17455	3.63676
		1.17434	3.63712
		1.17413	3.63748
[truncated: 1,367 more rows]
