# Supplementary material for: Physics-informed extreme learning machine (PIELM) for consolidation around an expanded cylindrical cavity
Source: PLoS One. 2025 Aug 14;20(8):e0329789. doi: 10.1371/journal.pone.0329789 (PMC12352786; doi:10.1371/journal.pone.0329789)
Supplement: S1 File — (ZIP) [file pone.0329789.s001.zip › Data for Figure 3c.xls]

## Sheet: Sheet1
1.03139	2.85714
1.15416	2.63095	100	0
1.29266	2.40377	5.14069	0
1.46654	2.1498	5.14069	0
1.68537	1.87202	5.12318	0.00351917
1.95189	1.57738	5.10462	0.00726302
2.25667	1.28373	5.0855	0.011132
2.57787	1.02083	5.06606	0.0150829
3.04505	0.705357	5.04641	0.0190916
3.57535	0.4375	5.02664	0.0231424
4.03891	0.264881	5.0068	0.0272244
4.63363	0.111111	4.98693	0.0313297
5.10568	0	4.96708	0.0354523
6.00514	0	4.94725	0.0395876
6.90122	0	4.92749	0.043732
7.86997	0	4.90779	0.0478825
9.54697	0	4.88817	0.0520368
11.4922	0	4.86866	0.056193
13.941	0	4.84924	0.0603496
16.7816	0	4.82994	0.0645054
20.3575	0	4.81075	0.0686592
24.5054	0	4.79169	0.0728103
30.8982	0	4.77276	0.076958
37.1937	0	4.75396	0.0811019
46.1774	0	4.7353	0.0852414
57.331	0	4.71677	0.0893762
71.1785	0	4.69838	0.0935062
89.747	0	4.68014	0.0976312
		4.66203	0.101751
		4.64407	0.105866
		4.62626	0.109975
		4.60859	0.114079
		4.59106	0.118178
		4.57368	0.122272
		4.55644	0.126361
		4.53935	0.130445
		4.5224	0.134524
		4.50559	0.138599
		4.48893	0.142669
		4.47241	0.146735
		4.45603	0.150797
		4.43979	0.154854
		4.42369	0.158908
		4.40773	0.162958
		4.39191	0.167005
		4.37622	0.171048
		4.36066	0.175088
		4.34525	0.179125
		4.32996	0.183159
		4.3148	0.18719
		4.29978	0.191219
		4.28488	0.195245
		4.27012	0.199269
		4.25547	0.203291
		4.24096	0.20731
		4.22657	0.211328
		4.2123	0.215343
		4.19815	0.219357
		4.18412	0.223369
		4.17021	0.22738
		4.15642	0.231388
		4.14275	0.235396
		4.12919	0.239402
		4.11574	0.243406
		4.10241	0.24741
		4.08919	0.251412
		4.07607	0.255413
		4.06307	0.259412
		4.05018	0.263411
		4.03739	0.267408
		4.0247	0.271405
		4.01212	0.2754
		3.99965	0.279394
		3.98727	0.283387
		3.975	0.287379
		3.96282	0.29137
		3.95075	0.295359
		3.93877	0.299348
		3.92688	0.303335
		3.9151	0.307321
		3.9034	0.311306
		3.8918	0.31529
		3.88029	0.319272
		3.86887	0.323253
		3.85754	0.327233
		3.8463	0.331211
		3.83515	0.335187
		3.82408	0.339162
		3.8131	0.343136
		3.80221	0.347108
		3.79139	0.351078
		3.78066	0.355046
		3.77002	0.359013
		3.75945	0.362977
		3.74896	0.36694
		3.73856	0.3709
		3.72823	0.374859
		3.71798	0.378815
		3.7078	0.382768
		3.6977	0.38672
		3.68768	0.390669
		3.67773	0.394615
		3.66785	0.398559
		3.65805	0.4025
		3.64832	0.406438
		3.63865	0.410374
		3.62906	0.414306
		3.61954	0.418236
		3.61009	0.422162
		3.6007	0.426085
		3.59138	0.430005
		3.58213	0.433921
		3.57294	0.437834
		3.56382	0.441744
		3.55476	0.44565
		3.54577	0.449552
		3.53684	0.45345
		3.52797	0.457344
		3.51916	0.461235
		3.51041	0.465121
		3.50173	0.469003
		3.4931	0.472881
		3.48453	0.476755
		3.47602	0.480624
		3.46757	0.484489
		3.45918	0.488349
		3.45084	0.492205
		3.44256	0.496056
		3.43433	0.499902
		3.42616	0.503743
		3.41804	0.50758
		3.40998	0.511411
		3.40197	0.515237
		3.39401	0.519058
		3.3861	0.522874
		3.37825	0.526685
		3.37045	0.53049
		3.36269	0.53429
		3.35499	0.538084
		3.34734	0.541873
		3.33973	0.545656
		3.33218	0.549433
		3.32467	0.553205
		3.31721	0.55697
		3.3098	0.56073
		3.30243	0.564484
		3.29511	0.568232
		3.28784	0.571973
		3.28061	0.575709
		3.27343	0.579438
		3.26629	0.583161
		3.2592	0.586878
		3.25214	0.590589
		3.24514	0.594293
		3.23817	0.59799
		3.23125	0.601681
		3.22437	0.605366
		3.21753	0.609044
		3.21073	0.612715
		3.20397	0.61638
		3.19725	0.620038
		3.19058	0.623689
		3.18394	0.627333
		3.17734	0.63097
		3.17078	0.634601
		3.16426	0.638224
		3.15778	0.641841
		3.15134	0.64545
		3.14493	0.649053
		3.13856	0.652648
		3.13223	0.656237
		3.12593	0.659818
		3.11967	0.663392
		3.11345	0.666958
		3.10726	0.670518
		3.10111	0.67407
		3.09499	0.677615
		3.0889	0.681153
		3.08285	0.684683
		3.07684	0.688206
		3.07086	0.691721
		3.06491	0.695229
		3.05899	0.69873
		3.05311	0.702223
		3.04726	0.705708
		3.04144	0.709186
		3.03566	0.712657
		3.0299	0.71612
		3.02418	0.719576
		3.01849	0.723024
		3.01283	0.726464
		3.0072	0.729897
		3.0016	0.733322
		2.99603	0.736739
		2.99049	0.740149
		2.98498	0.743551
		2.9795	0.746946
		2.97405	0.750333
		2.96863	0.753712
		2.96323	0.757084
		2.95787	0.760447
		2.95253	0.763803
		2.94722	0.767152
		2.94194	0.770493
		2.93668	0.773826
		2.93146	0.777151
		2.92626	0.780469
		2.92108	0.783778
		2.91594	0.78708
		2.91082	0.790375
		2.90572	0.793661
		2.90065	0.79694
		2.89561	0.800212
		2.8906	0.803475
		2.8856	0.806731
		2.88064	0.809979
		2.8757	0.813219
		2.87078	0.816452
		2.86589	0.819677
		2.86102	0.822894
		2.85617	0.826103
		2.85135	0.829305
		2.84656	0.832499
		2.84179	0.835685
		2.83704	0.838864
		2.83231	0.842035
		2.82761	0.845198
		2.82293	0.848354
		2.81827	0.851502
		2.81363	0.854642
		2.80902	0.857775
		2.80443	0.8609
		2.79986	0.864018
		2.79532	0.867127
		2.79079	0.87023
		2.78629	0.873324
		2.78181	0.876411
		2.77735	0.879491
		2.77291	0.882563
		2.76849	0.885627
		2.76409	0.888684
		2.75971	0.891734
		2.75535	0.894775
		2.75102	0.89781
		2.7467	0.900837
		2.7424	0.903856
		2.73813	0.906868
		2.73387	0.909873
		2.72963	0.91287
		2.72541	0.91586
		2.72121	0.918842
		2.71703	0.921817
		2.71287	0.924785
		2.70873	0.927745
		2.70461	0.930698
		2.7005	0.933643
		2.69642	0.936582
		2.69235	0.939513
		2.6883	0.942437
		2.68427	0.945353
		2.68025	0.948262
		2.67626	0.951164
		2.67228	0.954059
		2.66832	0.956947
		2.66437	0.959828
		2.66045	0.962701
		2.65654	0.965567
		2.65264	0.968427
		2.64877	0.971279
		2.64491	0.974124
		2.64107	0.976962
		2.63724	0.979793
		2.63344	0.982617
		2.62964	0.985434
		2.62587	0.988244
		2.62211	0.991047
		2.61836	0.993843
		2.61464	0.996632
		2.61093	0.999414
		2.60723	1.00219
		2.60355	1.00496
		2.59988	1.00772
		2.59623	1.01047
		2.5926	1.01322
		2.58898	1.01596
		2.58538	1.0187
		2.58179	1.02143
		2.57821	1.02415
		2.57465	1.02686
		2.57111	1.02957
		2.56758	1.03227
		2.56406	1.03497
		2.56056	1.03765
		2.55708	1.04033
		2.5536	1.04301
		2.55014	1.04568
		2.5467	1.04834
		2.54327	1.05099
		2.53985	1.05364
		2.53645	1.05628
		2.53306	1.05892
		2.52969	1.06155
		2.52632	1.06417
		2.52298	1.06679
		2.51964	1.0694
		2.51632	1.072
		2.51301	1.0746
		2.50971	1.07719
		2.50643	1.07978
		2.50316	1.08235
		2.49991	1.08493
		2.49666	1.08749
		2.49343	1.09005
		2.49021	1.09261
		2.48701	1.09515
		2.48381	1.0977
		2.48063	1.10023
		2.47746	1.10276
		2.4743	1.10528
		2.47116	1.1078
		2.46803	1.11031
		2.46491	1.11282
		2.4618	1.11532
		2.4587	1.11781
		2.45562	1.1203
		2.45254	1.12278
		2.44948	1.12525
		2.44643	1.12772
		2.44339	1.13018
		2.44037	1.13264
		2.43735	1.13509
		2.43435	1.13754
		2.43135	1.13998
		2.42837	1.14241
		2.4254	1.14484
		2.42244	1.14727
		2.41949	1.14968
		2.41655	1.1521
		2.41363	1.1545
		2.41071	1.1569
		2.40781	1.1593
		2.40491	1.16168
		2.40203	1.16407
		2.39915	1.16645
		2.39629	1.16882
		2.39344	1.17119
		2.39059	1.17355
		2.38776	1.1759
		2.38494	1.17825
		2.38213	1.1806
		2.37933	1.18294
		2.37653	1.18527
		2.37375	1.1876
		2.37098	1.18992
		2.36822	1.19224
		2.36547	1.19455
		2.36273	1.19686
		2.35999	1.19916
		2.35727	1.20146
		2.35456	1.20375
		2.35185	1.20604
		2.34916	1.20832
		2.34647	1.21059
		2.3438	1.21286
		2.34113	1.21513
		2.33848	1.21739
		2.33583	1.21964
		2.33319	1.2219
		2.33056	1.22414
		2.32794	1.22638
		2.32533	1.22861
		2.32273	1.23084
		2.32014	1.23307
		2.31755	1.23529
		2.31498	1.2375
		2.31241	1.23971
		2.30985	1.24192
		2.3073	1.24412
		2.30476	1.24631
		2.30223	1.2485
		2.29971	1.25069
		2.2972	1.25287
		2.29469	1.25504
		2.29219	1.25722
		2.2897	1.25938
		2.28722	1.26154
		2.28475	1.2637
		2.28228	1.26585
		2.27983	1.268
		2.27738	1.27014
		2.27494	1.27228
		2.27251	1.27441
		2.27008	1.27654
		2.26767	1.27866
		2.26526	1.28078
		2.26286	1.2829
		2.26047	1.285
		2.25809	1.28711
		2.25571	1.28921
		2.25334	1.29131
		2.25098	1.2934
		2.24863	1.29548
		2.24628	1.29757
		2.24394	1.29965
		2.24161	1.30172
		2.23929	1.30379
		2.23697	1.30585
		2.23467	1.30791
		2.23236	1.30997
		2.23007	1.31202
		2.22779	1.31407
		2.22551	1.31611
		2.22324	1.31815
		2.22097	1.32018
		2.21871	1.32221
		2.21646	1.32424
		2.21422	1.32626
		2.21199	1.32827
		2.20976	1.33029
		2.20753	1.3323
		2.20532	1.3343
		2.20311	1.3363
		2.20091	1.33829
		2.19872	1.34029
		2.19653	1.34227
		2.19435	1.34426
		2.19218	1.34624
		2.19001	1.34821
		2.18785	1.35018
		2.1857	1.35215
		2.18355	1.35411
		2.18141	1.35607
		2.17927	1.35802
		2.17715	1.35998
		2.17503	1.36192
		2.17291	1.36386
		2.1708	1.3658
		2.1687	1.36774
		2.16661	1.36967
		2.16452	1.3716
		2.16244	1.37352
		2.16036	1.37544
		2.15829	1.37735
		2.15623	1.37926
		2.15417	1.38117
		2.15212	1.38307
		2.15007	1.38497
		2.14803	1.38687
		2.146	1.38876
		2.14397	1.39065
		2.14195	1.39253
		2.13994	1.39441
		2.13793	1.39629
		2.13593	1.39816
		2.13393	1.40003
		2.13194	1.4019
		2.12995	1.40376
		2.12797	1.40562
		2.126	1.40747
		2.12403	1.40932
		2.12207	1.41117
		2.12011	1.41301
		2.11816	1.41485
		2.11622	1.41669
		2.11428	1.41852
		2.11234	1.42035
		2.11042	1.42217
		2.10849	1.42399
		2.10658	1.42581
		2.10467	1.42763
		2.10276	1.42944
		2.10086	1.43125
		2.09896	1.43305
		2.09707	1.43485
		2.09519	1.43665
		2.09331	1.43844
		2.09144	1.44023
		2.08957	1.44202
		2.0877	1.4438
		2.08585	1.44558
		2.08399	1.44735
		2.08215	1.44913
		2.08031	1.4509
		2.07847	1.45266
		2.07664	1.45442
		2.07481	1.45618
		2.07299	1.45794
		2.07117	1.45969
		2.06936	1.46144
		2.06755	1.46319
		2.06575	1.46493
		2.06396	1.46667
		2.06217	1.4684
		2.06038	1.47014
		2.0586	1.47187
		2.05682	1.47359
		2.05505	1.47531
		2.05328	1.47703
		2.05152	1.47875
		2.04976	1.48046
		2.04801	1.48217
		2.04626	1.48388
		2.04452	1.48558
		2.04278	1.48728
		2.04105	1.48898
		2.03932	1.49068
		2.0376	1.49237
		2.03588	1.49405
		2.03416	1.49574
		2.03245	1.49742
		2.03075	1.4991
		2.02905	1.50077
		2.02735	1.50245
		2.02566	1.50411
		2.02397	1.50578
		2.02229	1.50744
		2.02061	1.5091
		2.01894	1.51076
		2.01727	1.51241
		2.0156	1.51406
		2.01394	1.51571
		2.01229	1.51736
		2.01064	1.519
		2.00899	1.52064
		2.00734	1.52227
		2.00571	1.52391
		2.00407	1.52554
		2.00244	1.52716
		2.00082	1.52879
		1.99919	1.53041
		1.99758	1.53203
		1.99596	1.53364
		1.99436	1.53525
		1.99275	1.53686
		1.99115	1.53847
		1.98955	1.54007
		1.98796	1.54168
		1.98637	1.54327
		1.98479	1.54487
		1.98321	1.54646
		1.98163	1.54805
		1.98006	1.54964
		1.97849	1.55122
		1.97693	1.5528
		1.97537	1.55438
		1.97382	1.55596
		1.97226	1.55753
		1.97072	1.5591
		1.96917	1.56067
		1.96763	1.56223
		1.9661	1.56379
		1.96456	1.56535
		1.96303	1.56691
		1.96151	1.56846
		1.95999	1.57001
		1.95847	1.57156
		1.95696	1.57311
		1.95545	1.57465
		1.95395	1.57619
		1.95244	1.57773
		1.95095	1.57926
		1.94945	1.58079
		1.94796	1.58232
		1.94647	1.58385
		1.94499	1.58537
		1.94351	1.5869
		1.94204	1.58841
		1.94056	1.58993
		1.9391	1.59144
		1.93763	1.59296
		1.93617	1.59446
		1.93471	1.59597
		1.93326	1.59747
		1.93181	1.59898
		1.93036	1.60047
		1.92892	1.60197
		1.92748	1.60346
		1.92604	1.60495
		1.92461	1.60644
		1.92318	1.60793
		1.92175	1.60941
		1.92033	1.61089
		1.91891	1.61237
		1.9175	1.61385
		1.91608	1.61532
		1.91467	1.61679
		1.91327	1.61826
		1.91187	1.61972
		1.91047	1.62119
		1.90907	1.62265
		1.90768	1.62411
		1.90629	1.62556
		1.90491	1.62702
		1.90353	1.62847
		1.90215	1.62992
		1.90077	1.63136
		1.8994	1.63281
		1.89803	1.63425
		1.89667	1.63569
		1.8953	1.63713
		1.89394	1.63856
		1.89259	1.63999
		1.89123	1.64142
		1.88989	1.64285
		1.88854	1.64428
		1.8872	1.6457
		1.88586	1.64712
		1.88452	1.64854
		1.88318	1.64996
		1.88185	1.65137
		1.88053	1.65278
		1.8792	1.65419
		1.87788	1.6556
		1.87656	1.657
		1.87525	1.6584
		1.87393	1.6598
		1.87263	1.6612
		1.87132	1.6626
		1.87002	1.66399
		1.86872	1.66538
		1.86742	1.66677
		1.86612	1.66816
		1.86483	1.66954
		1.86354	1.67092
		1.86226	1.6723
		1.86098	1.67368
		1.8597	1.67506
		1.85842	1.67643
		1.85715	1.6778
		1.85588	1.67917
		1.85461	1.68054
		1.85334	1.6819
		1.85208	1.68326
		1.85082	1.68462
		1.84957	1.68598
		1.84831	1.68734
		1.84706	1.68869
		1.84581	1.69004
		1.84457	1.69139
		1.84333	1.69274
		1.84209	1.69409
		1.84085	1.69543
		1.83961	1.69677
		1.83838	1.69811
		1.83715	1.69945
		1.83593	1.70078
		1.83471	1.70211
		1.83349	1.70344
		1.83227	1.70477
		1.83105	1.7061
		1.82984	1.70742
		1.82863	1.70875
		1.82742	1.71007
		1.82622	1.71139
		1.82502	1.7127
		1.82382	1.71402
		1.82262	1.71533
		1.82143	1.71664
		1.82024	1.71795
		1.81905	1.71925
		1.81786	1.72056
		1.81668	1.72186
		1.8155	1.72316
		1.81432	1.72446
		1.81315	1.72576
		1.81197	1.72705
		1.8108	1.72834
		1.80963	1.72963
		1.80847	1.73092
		1.80731	1.73221
		1.80615	1.73349
		1.80499	1.73477
		1.80383	1.73605
		1.80268	1.73733
		1.80153	1.73861
		1.80038	1.73989
		1.79923	1.74116
		1.79809	1.74243
		1.79695	1.7437
		1.79581	1.74497
		1.79468	1.74623
		1.79354	1.74749
		1.79241	1.74876
		1.79128	1.75002
		1.79016	1.75127
		1.78903	1.75253
		1.78791	1.75378
		1.78679	1.75503
		1.78568	1.75629
		1.78456	1.75753
		1.78345	1.75878
		1.78234	1.76002
		1.78123	1.76127
		1.78013	1.76251
		1.77903	1.76375
		1.77793	1.76499
		1.77683	1.76622
		1.77573	1.76745
		1.77464	1.76869
		1.77355	1.76992
		1.77246	1.77114
		1.77137	1.77237
		1.77029	1.7736
		1.76921	1.77482
		1.76813	1.77604
		1.76705	1.77726
		1.76597	1.77848
		1.7649	1.77969
		1.76383	1.78091
		1.76276	1.78212
		1.76169	1.78333
		1.76063	1.78454
		1.75957	1.78574
		1.75851	1.78695
		1.75745	1.78815
		1.75639	1.78935
		1.75534	1.79055
		1.75429	1.79175
		1.75324	1.79295
		1.75219	1.79414
		1.75115	1.79534
		1.75011	1.79653
		1.74907	1.79772
		1.74803	1.79891
		1.74699	1.80009
		1.74596	1.80128
		1.74492	1.80246
		1.74389	1.80364
		1.74287	1.80482
		1.74184	1.806
		1.74082	1.80717
		1.73979	1.80835
		1.73877	1.80952
		1.73776	1.81069
		1.73674	1.81186
		1.73573	1.81303
		1.73471	1.8142
		1.7337	1.81536
		1.7327	1.81652
		1.73169	1.81768
		1.73069	1.81884
		1.72969	1.82
		1.72869	1.82116
		1.72769	1.82231
		1.72669	1.82346
		1.7257	1.82462
		1.72471	1.82577
		1.72372	1.82691
		1.72273	1.82806
		1.72174	1.82921
		1.72076	1.83035
		1.71978	1.83149
		1.7188	1.83263
		1.71782	1.83377
		1.71684	1.83491
		1.71587	1.83604
		1.7149	1.83718
		1.71393	1.83831
		1.71296	1.83944
		1.71199	1.84057
		1.71102	1.8417
		1.71006	1.84282
		1.7091	1.84395
		1.70814	1.84507
		1.70718	1.84619
		1.70623	1.84731
		1.70527	1.84843
		1.70432	1.84954
		1.70337	1.85066
		1.70242	1.85177
		1.70148	1.85289
		1.70053	1.854
		1.69959	1.85511
		1.69865	1.85621
		1.69771	1.85732
		1.69677	1.85842
		1.69584	1.85953
		1.6949	1.86063
		1.69397	1.86173
		1.69304	1.86283
		1.69211	1.86392
		1.69119	1.86502
		1.69026	1.86611
		1.68934	1.86721
		1.68842	1.8683
		1.6875	1.86939
		1.68658	1.87048
		1.68566	1.87156
		1.68475	1.87265
		1.68384	1.87373
		1.68292	1.87481
		1.68202	1.87589
		1.68111	1.87697
		1.6802	1.87805
		1.6793	1.87913
		1.6784	1.8802
		1.67749	1.88128
		1.6766	1.88235
		1.6757	1.88342
		1.6748	1.88449
		1.67391	1.88556
		1.67302	1.88662
		1.67213	1.88769
		1.67124	1.88875
		1.67035	1.88982
		1.66946	1.89088
		1.66858	1.89194
		1.6677	1.89299
		1.66682	1.89405
		1.66594	1.89511
		1.66506	1.89616
		1.66418	1.89721
		1.66331	1.89826
		1.66244	1.89931
		1.66156	1.90036
		1.66069	1.90141
		1.65983	1.90245
		1.65896	1.9035
		1.6581	1.90454
		1.65723	1.90558
		1.65637	1.90662
		1.65551	1.90766
		1.65465	1.9087
		1.65379	1.90974
		1.65294	1.91077
		1.65209	1.9118
		1.65123	1.91284
		1.65038	1.91387
		1.64953	1.9149
		1.64869	1.91592
		1.64784	1.91695
		1.647	1.91798
		1.64615	1.919
		1.64531	1.92002
		1.64447	1.92104
		1.64363	1.92206
		1.64279	1.92308
		1.64196	1.9241
		1.64113	1.92512
		1.64029	1.92613
		1.63946	1.92714
		1.63863	1.92816
		1.6378	1.92917
		1.63698	1.93018
		1.63615	1.93119
		1.63533	1.93219
		1.63451	1.9332
		1.63369	1.9342
		1.63287	1.93521
		1.63205	1.93621
		1.63123	1.93721
		1.63042	1.93821
		1.6296	1.93921
		1.62879	1.9402
		1.62798	1.9412
		1.62717	1.94219
		1.62637	1.94318
		1.62556	1.94418
		1.62475	1.94517
		1.62395	1.94616
		1.62315	1.94714
		1.62235	1.94813
		1.62155	1.94912
		1.62075	1.9501
		1.61995	1.95108
		1.61916	1.95207
		1.61837	1.95305
		1.61757	1.95403
		1.61678	1.955
		1.61599	1.95598
		1.61521	1.95696
		1.61442	1.95793
		1.61363	1.9589
		1.61285	1.95988
		1.61207	1.96085
		1.61129	1.96182
		1.61051	1.96278
		1.60973	1.96375
		1.60895	1.96472
		1.60817	1.96568
		1.6074	1.96665
		1.60663	1.96761
		1.60585	1.96857
		1.60508	1.96953
		1.60431	1.97049
		1.60355	1.97144
		1.60278	1.9724
		1.60201	1.97336
		1.60125	1.97431
		1.60049	1.97526
		1.59973	1.97621
		1.59897	1.97717
		1.59821	1.97811
		1.59745	1.97906
		1.59669	1.98001
		1.59594	1.98096
		1.59519	1.9819
		1.59443	1.98284
		1.59368	1.98379
		1.59293	1.98473
		1.59218	1.98567
		1.59144	1.98661
		1.59069	1.98754
		1.58995	1.98848
		1.5892	1.98942
		1.58846	1.99035
		1.58772	1.99128
		1.58698	1.99222
		1.58624	1.99315
		1.5855	1.99408
		1.58477	1.995
		1.58403	1.99593
		1.5833	1.99686
		1.58257	1.99778
		1.58184	1.99871
		1.58111	1.99963
		1.58038	2.00055
		1.57965	2.00147
		1.57892	2.00239
		1.5782	2.00331
		1.57747	2.00423
		1.57675	2.00515
		1.57603	2.00606
		1.57531	2.00698
		1.57459	2.00789
		1.57387	2.0088
		1.57316	2.00971
		1.57244	2.01062
		1.57173	2.01153
		1.57101	2.01244
		1.5703	2.01334
		1.56959	2.01425
		1.56888	2.01515
		1.56817	2.01606
		1.56747	2.01696
		1.56676	2.01786
		1.56605	2.01876
		1.56535	2.01966
		1.56465	2.02056
		1.56395	2.02145
		1.56325	2.02235
		1.56255	2.02325
		1.56185	2.02414
		1.56115	2.02503
		1.56046	2.02592
		1.55976	2.02681
		1.55907	2.0277
		1.55838	2.02859
		1.55768	2.02948
		1.55699	2.03037
		1.55631	2.03125
		1.55562	2.03214
		1.55493	2.03302
		1.55424	2.0339
		1.55356	2.03478
		1.55288	2.03566
		1.55219	2.03654
		1.55151	2.03742
		1.55083	2.0383
		1.55015	2.03917
		1.54948	2.04005
		1.5488	2.04092
		1.54812	2.04179
		1.54745	2.04267
		1.54677	2.04354
		1.5461	2.04441
		1.54543	2.04528
		1.54476	2.04614
		1.54409	2.04701
		1.54342	2.04788
		1.54275	2.04874
		1.54209	2.04961
		1.54142	2.05047
		1.54076	2.05133
		1.5401	2.05219
		1.53943	2.05305
		1.53877	2.05391
		1.53811	2.05477
		1.53745	2.05562
		1.5368	2.05648
		1.53614	2.05734
		1.53548	2.05819
		1.53483	2.05904
		1.53418	2.05989
		1.53352	2.06075
		1.53287	2.0616
		1.53222	2.06244
		1.53157	2.06329
		1.53092	2.06414
		1.53027	2.06499
		1.52963	2.06583
		1.52898	2.06668
		1.52834	2.06752
		1.52769	2.06836
		1.52705	2.0692
		1.52641	2.07004
		1.52577	2.07088
		1.52513	2.07172
		1.52449	2.07256
		1.52385	2.07339
		1.52322	2.07423
		1.52258	2.07506
		1.52195	2.0759
		1.52131	2.07673
		1.52068	2.07756
		1.52005	2.07839
		1.51942	2.07922
		1.51879	2.08005
		1.51816	2.08088
		1.51753	2.08171
		1.51691	2.08253
		1.51628	2.08336
		1.51566	2.08418
		1.51503	2.08501
		1.51441	2.08583
		1.51379	2.08665
		1.51317	2.08747
		1.51255	2.08829
		1.51193	2.08911
		1.51131	2.08993
		1.51069	2.09075
		1.51007	2.09156
		1.50946	2.09238
		1.50884	2.09319
		1.50823	2.09401
		1.50762	2.09482
		1.50701	2.09563
		1.5064	2.09644
		1.50579	2.09725
		1.50518	2.09806
		1.50457	2.09887
		1.50396	2.09967
		1.50336	2.10048
		1.50275	2.10129
		1.50215	2.10209
		1.50154	2.10289
		1.50094	2.1037
		1.50034	2.1045
		1.49974	2.1053
		1.49914	2.1061
		1.49854	2.1069
		1.49794	2.1077
		1.49735	2.10849
		1.49675	2.10929
		1.49615	2.11008
		1.49556	2.11088
		1.49497	2.11167
		1.49437	2.11247
		1.49378	2.11326
		1.49319	2.11405
		1.4926	2.11484
		1.49201	2.11563
		1.49142	2.11642
		1.49084	2.11721
		1.49025	2.11799
		1.48966	2.11878
		1.48908	2.11956
		1.4885	2.12035
		1.48791	2.12113
		1.48733	2.12191
		1.48675	2.1227
		1.48617	2.12348
		1.48559	2.12426
		1.48501	2.12504
		1.48443	2.12581
		1.48386	2.12659
		1.48328	2.12737
		1.4827	2.12814
		1.48213	2.12892
		1.48156	2.12969
		1.48098	2.13047
		1.48041	2.13124
		1.47984	2.13201
		1.47927	2.13278
		1.4787	2.13355
		1.47813	2.13432
		1.47756	2.13509
		1.477	2.13586
		1.47643	2.13662
		1.47587	2.13739
		1.4753	2.13815
		1.47474	2.13892
		1.47418	2.13968
		1.47361	2.14044
		1.47305	2.14121
		1.47249	2.14197
		1.47193	2.14273
		1.47137	2.14349
		1.47082	2.14424
		1.47026	2.145
		1.4697	2.14576
		1.46915	2.14652
		1.46859	2.14727
		1.46804	2.14803
		1.46749	2.14878
		1.46693	2.14953
		1.46638	2.15028
		1.46583	2.15104
		1.46528	2.15179
		1.46473	2.15254
		1.46418	2.15328
		1.46364	2.15403
		1.46309	2.15478
		1.46254	2.15553
		1.462	2.15627
		1.46145	2.15702
		1.46091	2.15776
		1.46037	2.1585
		1.45983	2.15925
		1.45928	2.15999
		1.45874	2.16073
		1.4582	2.16147
		1.45766	2.16221
		1.45713	2.16295
		1.45659	2.16369
		1.45605	2.16442
		1.45552	2.16516
		1.45498	2.16589
		1.45445	2.16663
		1.45391	2.16736
		1.45338	2.1681
		1.45285	2.16883
		1.45232	2.16956
		1.45179	2.17029
		1.45126	2.17102
		1.45073	2.17175
		1.4502	2.17248
		1.44967	2.17321
		1.44914	2.17394
		1.44862	2.17466
		1.44809	2.17539
		1.44757	2.17611
		1.44704	2.17684
		1.44652	2.17756
		1.446	2.17828
		1.44547	2.179
		1.44495	2.17973
		1.44443	2.18045
		1.44391	2.18117
		1.44339	2.18188
		1.44288	2.1826
		1.44236	2.18332
		1.44184	2.18404
		1.44133	2.18475
		1.44081	2.18547
		1.4403	2.18618
		1.43978	2.1869
		1.43927	2.18761
		1.43876	2.18832
		1.43825	2.18903
		1.43773	2.18974
		1.43722	2.19045
		1.43671	2.19116
		1.43621	2.19187
		1.4357	2.19258
		1.43519	2.19329
		1.43468	2.19399
		1.43418	2.1947
		1.43367	2.1954
		1.43317	2.19611
		1.43266	2.19681
		1.43216	2.19751
		1.43166	2.19822
		1.43115	2.19892
		1.43065	2.19962
		1.43015	2.20032
		1.42965	2.20102
		1.42915	2.20172
		1.42865	2.20241
		1.42816	2.20311
		1.42766	2.20381
		1.42716	2.2045
		1.42667	2.2052
		1.42617	2.20589
		1.42568	2.20659
		1.42518	2.20728
		1.42469	2.20797
		1.4242	2.20866
		1.42371	2.20935
		1.42322	2.21004
		1.42272	2.21073
		1.42223	2.21142
		1.42175	2.21211
		1.42126	2.2128
		1.42077	2.21348
		1.42028	2.21417
		1.4198	2.21485
		1.41931	2.21554
		1.41882	2.21622
		1.41834	2.21691
		1.41786	2.21759
		1.41737	2.21827
		1.41689	2.21895
		1.41641	2.21963
		1.41593	2.22031
		1.41545	2.22099
		1.41497	2.22167
		1.41449	2.22235
		1.41401	2.22302
		1.41353	2.2237
		1.41305	2.22438
		1.41258	2.22505
		1.4121	2.22572
		1.41162	2.2264
		1.41115	2.22707
		1.41067	2.22774
		1.4102	2.22841
		1.40973	2.22909
		1.40926	2.22976
		1.40878	2.23043
		1.40831	2.23109
		1.40784	2.23176
		1.40737	2.23243
		1.4069	2.2331
		1.40643	2.23376
		1.40597	2.23443
		1.4055	2.23509
		1.40503	2.23576
		1.40457	2.23642
		1.4041	2.23709
		1.40364	2.23775
		1.40317	2.23841
		1.40271	2.23907
		1.40224	2.23973
		1.40178	2.24039
		1.40132	2.24105
		1.40086	2.24171
		1.4004	2.24237
		1.39994	2.24302
		1.39948	2.24368
		1.39902	2.24434
		1.39856	2.24499
		1.3981	2.24565
		1.39765	2.2463
		1.39719	2.24695
		1.39673	2.24761
		1.39628	2.24826
		1.39582	2.24891
		1.39537	2.24956
		1.39492	2.25021
		1.39446	2.25086
		1.39401	2.25151
		1.39356	2.25216
		1.39311	2.2528
		1.39266	2.25345
		1.39221	2.2541
		1.39176	2.25474
		1.39131	2.25539
		1.39086	2.25603
		1.39041	2.25668
		1.38997	2.25732
		1.38952	2.25796
		1.38907	2.25861
		1.38863	2.25925
		1.38818	2.25989
		1.38774	2.26053
		1.3873	2.26117
		1.38685	2.26181
		1.38641	2.26244
		1.38597	2.26308
		1.38553	2.26372
		1.38509	2.26436
		1.38465	2.26499
		1.38421	2.26563
		1.38377	2.26626
		1.38333	2.26689
		1.38289	2.26753
		1.38245	2.26816
		1.38202	2.26879
		1.38158	2.26942
		1.38114	2.27006
		1.38071	2.27069
		1.38027	2.27132
		1.37984	2.27194
		1.37941	2.27257
		1.37897	2.2732
		1.37854	2.27383
		1.37811	2.27445
		1.37768	2.27508
		1.37725	2.27571
		1.37682	2.27633
		1.37639	2.27696
		1.37596	2.27758
		1.37553	2.2782
		1.3751	2.27882
		1.37467	2.27945
		1.37425	2.28007
		1.37382	2.28069
		1.37339	2.28131
		1.37297	2.28193
		1.37254	2.28255
		1.37212	2.28317
		1.3717	2.28378
		1.37127	2.2844
		1.37085	2.28502
		1.37043	2.28563
		1.37001	2.28625
		1.36959	2.28686
		1.36916	2.28748
		1.36874	2.28809
		1.36832	2.28871
		1.36791	2.28932
		1.36749	2.28993
		1.36707	2.29054
		1.36665	2.29115
		1.36624	2.29176
		1.36582	2.29237
		1.3654	2.29298
		1.36499	2.29359
		1.36457	2.2942
		1.36416	2.2948
		1.36374	2.29541
		1.36333	2.29602
		1.36292	2.29662
		1.36251	2.29723
		1.36209	2.29783
		1.36168	2.29844
		1.36127	2.29904
		1.36086	2.29964
		1.36045	2.30025
		1.36004	2.30085
		1.35963	2.30145
		1.35923	2.30205
		1.35882	2.30265
		1.35841	2.30325
		1.358	2.30385
		1.3576	2.30445
		1.35719	2.30504
		1.35679	2.30564
		1.35638	2.30624
		1.35598	2.30683
		1.35557	2.30743
		1.35517	2.30802
		1.35477	2.30862
		1.35437	2.30921
		1.35396	2.30981
		1.35356	2.3104
		1.35316	2.31099
		1.35276	2.31158
		1.35236	2.31217
		1.35196	2.31276
		1.35156	2.31335
		1.35117	2.31394
		1.35077	2.31453
		1.35037	2.31512
		1.34997	2.31571
		1.34958	2.3163
		1.34918	2.31688
		1.34879	2.31747
		1.34839	2.31805
		1.348	2.31864
		1.3476	2.31922
		1.34721	2.31981
		1.34682	2.32039
		1.34642	2.32098
		1.34603	2.32156
		1.34564	2.32214
		1.34525	2.32272
		1.34486	2.3233
		1.34447	2.32388
		1.34408	2.32446
		1.34369	2.32504
		1.3433	2.32562
		1.34291	2.3262
		1.34252	2.32678
		1.34214	2.32735
		1.34175	2.32793
		1.34136	2.32851
		1.34098	2.32908
		1.34059	2.32966
		1.34021	2.33023
		1.33982	2.33081
		1.33944	2.33138
		1.33905	2.33195
		1.33867	2.33252
		1.33829	2.3331
		1.33791	2.33367
		1.33752	2.33424
		1.33714	2.33481
		1.33676	2.33538
		1.33638	2.33595
		1.336	2.33652
		1.33562	2.33708
		1.33524	2.33765
		1.33486	2.33822
		1.33449	2.33879
		1.33411	2.33935
		1.33373	2.33992
		1.33335	2.34048
		1.33298	2.34105
		1.3326	2.34161
		1.33223	2.34218
		1.33185	2.34274
		1.33148	2.3433
		1.3311	2.34386
		1.33073	2.34443
		1.33036	2.34499
		1.32998	2.34555
		1.32961	2.34611
		1.32924	2.34667
		1.32887	2.34723
		1.3285	2.34779
		1.32812	2.34834
		1.32775	2.3489
		1.32738	2.34946
		1.32702	2.35001
		1.32665	2.35057
		1.32628	2.35113
		1.32591	2.35168
		1.32554	2.35224
		1.32518	2.35279
		1.32481	2.35334
		1.32444	2.3539
		1.32408	2.35445
		1.32371	2.355
		1.32335	2.35555
		1.32298	2.3561
		1.32262	2.35666
		1.32225	2.35721
		1.32189	2.35775
		1.32153	2.3583
		1.32116	2.35885
		1.3208	2.3594
		1.32044	2.35995
		1.32008	2.3605
		1.31972	2.36104
		1.31936	2.36159
		1.319	2.36213
		1.31864	2.36268
		1.31828	2.36322
		1.31792	2.36377
		1.31756	2.36431
		1.3172	2.36486
		1.31685	2.3654
		1.31649	2.36594
		1.31613	2.36648
		1.31578	2.36702
		1.31542	2.36757
		1.31507	2.36811
		1.31471	2.36865
		1.31436	2.36919
		1.314	2.36972
		1.31365	2.37026
		1.31329	2.3708
		1.31294	2.37134
		1.31259	2.37188
		1.31224	2.37241
		1.31189	2.37295
		1.31153	2.37348
		1.31118	2.37402
		1.31083	2.37455
		1.31048	2.37509
		1.31013	2.37562
		1.30978	2.37616
		1.30943	2.37669
		1.30909	2.37722
		1.30874	2.37775
		1.30839	2.37829
		1.30804	2.37882
		1.3077	2.37935
		1.30735	2.37988
		1.307	2.38041
		1.30666	2.38094
		1.30631	2.38146
		1.30597	2.38199
		1.30562	2.38252
		1.30528	2.38305
		1.30493	2.38357
		1.30459	2.3841
		1.30425	2.38463
		1.3039	2.38515
		1.30356	2.38568
		1.30322	2.3862
		1.30288	2.38673
		1.30254	2.38725
		1.3022	2.38777
		1.30186	2.3883
		1.30152	2.38882
		1.30118	2.38934
		1.30084	2.38986
		1.3005	2.39038
		1.30016	2.3909
		1.29982	2.39142
		1.29949	2.39194
		1.29915	2.39246
		1.29881	2.39298
		1.29847	2.3935
		1.29814	2.39402
		1.2978	2.39453
		1.29747	2.39505
		1.29713	2.39557
		1.2968	2.39608
		1.29646	2.3966
		1.29613	2.39711
		1.2958	2.39763
		1.29546	2.39814
		1.29513	2.39866
		1.2948	2.39917
		1.29447	2.39968
		1.29413	2.4002
		1.2938	2.40071
		1.29347	2.40122
		1.29314	2.40173
		1.29281	2.40224
		1.29248	2.40275
		1.29215	2.40326
		1.29182	2.40377
		1.29149	2.40428
		1.29117	2.40479
		1.29084	2.4053
		1.29051	2.4058
		1.29018	2.40631
		1.28986	2.40682
		1.28953	2.40732
		1.2892	2.40783
		1.28888	2.40834
		1.28855	2.40884
		1.28823	2.40934
		1.2879	2.40985
		1.28758	2.41035
		1.28725	2.41086
		1.28693	2.41136
		1.28661	2.41186
		1.28628	2.41236
		1.28596	2.41286
		1.28564	2.41337
		1.28532	2.41387
		1.285	2.41437
		1.28468	2.41487
		1.28435	2.41537
		1.28403	2.41587
		1.28371	2.41636
		1.28339	2.41686
		1.28308	2.41736
		1.28276	2.41786
		1.28244	2.41835
		1.28212	2.41885
		1.2818	2.41935
		1.28148	2.41984
		1.28117	2.42034
		1.28085	2.42083
		1.28053	2.42133
		1.28022	2.42182
		1.2799	2.42231
		1.27958	2.42281
		1.27927	2.4233
		1.27895	2.42379
		1.27864	2.42428
		1.27833	2.42478
		1.27801	2.42527
		1.2777	2.42576
		1.27739	2.42625
		1.27707	2.42674
		1.27676	2.42723
		1.27645	2.42772
		1.27614	2.42821
		1.27582	2.42869
		1.27551	2.42918
		1.2752	2.42967
		1.27489	2.43016
		1.27458	2.43064
		1.27427	2.43113
		1.27396	2.43161
		1.27365	2.4321
		1.27335	2.43258
		1.27304	2.43307
		1.27273	2.43355
		1.27242	2.43404
		1.27211	2.43452
		1.27181	2.435
		1.2715	2.43549
		1.27119	2.43597
		1.27089	2.43645
		1.27058	2.43693
		1.27028	2.43741
		1.26997	2.43789
		1.26967	2.43837
		1.26936	2.43885
		1.26906	2.43933
		1.26875	2.43981
		1.26845	2.44029
		1.26815	2.44077
		1.26784	2.44124
		1.26754	2.44172
		1.26724	2.4422
		1.26694	2.44267
		1.26664	2.44315
		1.26633	2.44363
		1.26603	2.4441
		1.26573	2.44458
		1.26543	2.44505
		1.26513	2.44553
		1.26483	2.446
		1.26453	2.44647
		1.26423	2.44695
		1.26394	2.44742
		1.26364	2.44789
		1.26334	2.44836
		1.26304	2.44883
		1.26274	2.4493
		1.26245	2.44978
		1.26215	2.45025
		1.26185	2.45072
		1.26156	2.45118
		1.26126	2.45165
		1.26097	2.45212
		1.26067	2.45259
		1.26038	2.45306
		1.26008	2.45353
		1.25979	2.45399
		1.25949	2.45446
		1.2592	2.45493
		1.25891	2.45539
		1.25861	2.45586
		1.25832	2.45632
		1.25803	2.45679
		1.25774	2.45725
		1.25744	2.45772
		1.25715	2.45818
		1.25686	2.45864
		1.25657	2.45911
		1.25628	2.45957
		1.25599	2.46003
		1.2557	2.46049
		1.25541	2.46095
		1.25512	2.46142
		1.25483	2.46188
		1.25454	2.46234
		1.25425	2.4628
		1.25397	2.46326
		1.25368	2.46372
		1.25339	2.46417
		1.2531	2.46463
		1.25282	2.46509
		1.25253	2.46555
		1.25224	2.46601
		1.25196	2.46646
		1.25167	2.46692
		1.25139	2.46738
		1.2511	2.46783
		1.25082	2.46829
		1.25053	2.46874
		1.25025	2.4692
		1.24996	2.46965
		1.24968	2.4701
		1.2494	2.47056
		1.24911	2.47101
		1.24883	2.47146
		1.24855	2.47192
		1.24827	2.47237
		1.24798	2.47282
		1.2477	2.47327
		1.24742	2.47372
		1.24714	2.47417
		1.24686	2.47462
		1.24658	2.47507
		1.2463	2.47552
		1.24602	2.47597
		1.24574	2.47642
		1.24546	2.47687
		1.24518	2.47732
		1.2449	2.47777
		1.24462	2.47821
		1.24435	2.47866
		1.24407	2.47911
		1.24379	2.47955
		1.24351	2.48
		1.24324	2.48044
		1.24296	2.48089
		1.24268	2.48133
		1.24241	2.48178
		1.24213	2.48222
		1.24185	2.48267
		1.24158	2.48311
		1.2413	2.48355
		1.24103	2.484
		1.24076	2.48444
		1.24048	2.48488
		1.24021	2.48532
		1.23993	2.48576
		1.23966	2.48621
		1.23939	2.48665
		1.23911	2.48709
		1.23884	2.48753
		1.23857	2.48797
		1.2383	2.4884
		1.23803	2.48884
		1.23775	2.48928
		1.23748	2.48972
		1.23721	2.49016
		1.23694	2.4906
		1.23667	2.49103
		1.2364	2.49147
		1.23613	2.49191
		1.23586	2.49234
		1.23559	2.49278
		1.23532	2.49321
		1.23506	2.49365
		1.23479	2.49408
		1.23452	2.49452
		1.23425	2.49495
		1.23398	2.49538
		1.23372	2.49582
		1.23345	2.49625
		1.23318	2.49668
		1.23292	2.49712
		1.23265	2.49755
		1.23238	2.49798
		1.23212	2.49841
		1.23185	2.49884
		1.23159	2.49927
		1.23132	2.4997
		1.23106	2.50013
		1.23079	2.50056
		1.23053	2.50099
		1.23027	2.50142
		1.23	2.50185
		1.22974	2.50228
		1.22948	2.5027
		1.22921	2.50313
		1.22895	2.50356
		1.22869	2.50399
		1.22843	2.50441
		1.22816	2.50484
		1.2279	2.50526
		1.22764	2.50569
		1.22738	2.50611
		1.22712	2.50654
		1.22686	2.50696
		1.2266	2.50739
		1.22634	2.50781
		1.22608	2.50823
		1.22582	2.50866
		1.22556	2.50908
		1.2253	2.5095
		1.22504	2.50993
		1.22479	2.51035
		1.22453	2.51077
		1.22427	2.51119
		1.22401	2.51161
		1.22376	2.51203
		1.2235	2.51245
		1.22324	2.51287
		1.22298	2.51329
		1.22273	2.51371
		1.22247	2.51413
		1.22222	2.51455
		1.22196	2.51497
		1.22171	2.51538
		1.22145	2.5158
		1.2212	2.51622
		1.22094	2.51663
		1.22069	2.51705
		1.22043	2.51747
		1.22018	2.51788
		1.21993	2.5183
		1.21967	2.51871
		1.21942	2.51913
		1.21917	2.51954
		1.21891	2.51996
		1.21866	2.52037
		1.21841	2.52079
		1.21816	2.5212
		1.21791	2.52161
		1.21766	2.52202
		1.2174	2.52244
		1.21715	2.52285
		1.2169	2.52326
		1.21665	2.52367
		1.2164	2.52408
		1.21615	2.52449
		1.2159	2.5249
		1.21565	2.52531
		1.21541	2.52572
		1.21516	2.52613
		1.21491	2.52654
		1.21466	2.52695
		1.21441	2.52736
		1.21416	2.52777
		1.21392	2.52818
		1.21367	2.52858
		1.21342	2.52899
		1.21317	2.5294
		1.21293	2.5298
		1.21268	2.53021
		1.21244	2.53062
		1.21219	2.53102
		1.21194	2.53143
		1.2117	2.53183
		1.21145	2.53224
		1.21121	2.53264
		1.21096	2.53305
		1.21072	2.53345
		1.21048	2.53385
		1.21023	2.53426
		1.20999	2.53466
		1.20974	2.53506
		1.2095	2.53546
		1.20926	2.53587
		1.20901	2.53627
		1.20877	2.53667
		1.20853	2.53707
		1.20829	2.53747
		1.20805	2.53787
		1.2078	2.53827
		1.20756	2.53867
		1.20732	2.53907
		1.20708	2.53947
		1.20684	2.53987
		1.2066	2.54027
		1.20636	2.54067
		1.20612	2.54106
		1.20588	2.54146
		1.20564	2.54186
		1.2054	2.54226
		1.20516	2.54265
		1.20492	2.54305
		1.20468	2.54345
		1.20445	2.54384
		1.20421	2.54424
		1.20397	2.54463
		1.20373	2.54503
		1.20349	2.54542
		1.20326	2.54582
		1.20302	2.54621
		1.20278	2.5466
		1.20255	2.547
		1.20231	2.54739
		1.20207	2.54778
		1.20184	2.54818
		1.2016	2.54857
		1.20137	2.54896
		1.20113	2.54935
		1.2009	2.54974
		1.20066	2.55013
		1.20043	2.55052
		1.20019	2.55091
		1.19996	2.5513
		1.19972	2.55169
		1.19949	2.55208
		1.19926	2.55247
		1.19902	2.55286
		1.19879	2.55325
		1.19856	2.55364
		1.19833	2.55403
		1.19809	2.55442
		1.19786	2.5548
		1.19763	2.55519
		1.1974	2.55558
		1.19717	2.55596
		1.19694	2.55635
		1.1967	2.55674
		1.19647	2.55712
		1.19624	2.55751
		1.19601	2.55789
		1.19578	2.55828
		1.19555	2.55866
		1.19532	2.55905
		1.19509	2.55943
		1.19486	2.55981
		1.19464	2.5602
		1.19441	2.56058
		1.19418	2.56096
		1.19395	2.56135
		1.19372	2.56173
		1.19349	2.56211
		1.19327	2.56249
		1.19304	2.56287
		1.19281	2.56325
		1.19258	2.56363
		1.19236	2.56402
		1.19213	2.5644
		1.1919	2.56478
		1.19168	2.56516
		1.19145	2.56553
		1.19123	2.56591
		1.191	2.56629
		1.19077	2.56667
		1.19055	2.56705
		1.19032	2.56743
		1.1901	2.5678
		1.18988	2.56818
		1.18965	2.56856
		1.18943	2.56894
		1.1892	2.56931
		1.18898	2.56969
		1.18876	2.57007
		1.18853	2.57044
		1.18831	2.57082
		1.18809	2.57119
		1.18786	2.57157
		1.18764	2.57194
		1.18742	2.57232
		1.1872	2.57269
		1.18698	2.57306
		1.18675	2.57344
		1.18653	2.57381
		1.18631	2.57418
		1.18609	2.57456
		1.18587	2.57493
		1.18565	2.5753
		1.18543	2.57567
		1.18521	2.57604
		1.18499	2.57641
		1.18477	2.57679
		1.18455	2.57716
		1.18433	2.57753
		1.18411	2.5779
		1.18389	2.57827
		1.18367	2.57864
		1.18345	2.57901
		1.18324	2.57937
		1.18302	2.57974
		1.1828	2.58011
		1.18258	2.58048
		1.18236	2.58085
		1.18215	2.58122
		1.18193	2.58158
		1.18171	2.58195
		1.1815	2.58232
		1.18128	2.58268
		1.18106	2.58305
		1.18085	2.58342
		1.18063	2.58378
		1.18041	2.58415
		1.1802	2.58451
		1.17998	2.58488
		1.17977	2.58524
		1.17955	2.58561
		1.17934	2.58597
		1.17912	2.58633
		1.17891	2.5867
		1.1787	2.58706
		1.17848	2.58742
		1.17827	2.58779
		1.17805	2.58815
		1.17784	2.58851
		1.17763	2.58887
		1.17741	2.58924
		1.1772	2.5896
		1.17699	2.58996
		1.17678	2.59032
		1.17656	2.59068
		1.17635	2.59104
		1.17614	2.5914
		1.17593	2.59176
		1.17572	2.59212
		1.17551	2.59248
		1.1753	2.59284
		1.17508	2.5932
		1.17487	2.59356
		1.17466	2.59392
		1.17445	2.59427
		1.17424	2.59463
		1.17403	2.59499
		1.17382	2.59535
		1.17361	2.5957
		1.1734	2.59606
		1.1732	2.59642
		1.17299	2.59677
		1.17278	2.59713
		1.17257	2.59748
		1.17236	2.59784
		1.17215	2.59819
		1.17194	2.59855
		1.17174	2.5989
		1.17153	2.59926
		1.17132	2.59961
		1.17111	2.59997
		1.17091	2.60032
		1.1707	2.60067
		1.17049	2.60103
		1.17029	2.60138
		1.17008	2.60173
		1.16988	2.60208
		1.16967	2.60244
		1.16946	2.60279
		1.16926	2.60314
		1.16905	2.60349
		1.16885	2.60384
		1.16864	2.60419
		1.16844	2.60454
		1.16823	2.60489
		1.16803	2.60524
		1.16782	2.60559
		1.16762	2.60594
		1.16742	2.60629
		1.16721	2.60664
		1.16701	2.60699
		1.16681	2.60734
		1.1666	2.60769
		1.1664	2.60804
		1.1662	2.60838
		1.16599	2.60873
		1.16579	2.60908
		1.16559	2.60943
		1.16539	2.60977
		1.16519	2.61012
		1.16498	2.61046
		1.16478	2.61081
[truncated: 1,323 more rows]
