# Supplementary material for: Physics-informed extreme learning machine (PIELM) for consolidation around an expanded cylindrical cavity
Source: PLoS One. 2025 Aug 14;20(8):e0329789. doi: 10.1371/journal.pone.0329789 (PMC12352786; doi:10.1371/journal.pone.0329789)
Supplement: S1 File — (ZIP) [file pone.0329789.s001.zip › Data for Figure 3d.xls]

## Sheet: Sheet1
1.03973	0.934447
1.12886	0.778492	100	0
1.23951	0.586547	64.0936	0
1.37403	0.383605	3.20837	0
1.50219	0.206655	3.2043	-0.000918327
1.63238	0.0427021	3.19995	-0.00191827
1.77539	-0.127249	3.19544	-0.00297688
1.91927	-0.283205	3.19082	-0.00408482
2.05514	-0.412168	3.18612	-0.0052371
2.15723	-0.490146	3.18136	-0.00643071
2.33812	-0.554127	3.17654	-0.00766364
2.53636	-0.471151	3.17168	-0.00893453
2.65087	-0.362182	3.16679	-0.0102424
2.76575	-0.246215	3.16187	-0.0115865
2.8881	-0.145244	3.15693	-0.0129664
3.00805	-0.0702656	3.15196	-0.0143815
3.221	-0.00328478	3.14699	-0.0158317
3.56129	-0.00128535	3.142	-0.0173168
4.03416	-0.00128535	3.137	-0.0188364
4.64159	-0.00128535	3.132	-0.0203906
5.2579	-0.00128535	3.12699	-0.0219792
6.04959	-0.00128535	3.12198	-0.0236021
7.46615	-0.00128535	3.11696	-0.0252594
9.2144	-0.00128535	3.11195	-0.0269509
12.1035	-0.00128535	3.10694	-0.0286767
15.6526	-0.00128535	3.10193	-0.0304369
20.5603	-0.00128535	3.09692	-0.0322312
26.5891	-0.00128535	3.09191	-0.0340599
33.0719	-0.00128535	3.08692	-0.0359228
44.4687	-0.00128535	3.08192	-0.0378201
59.7929	-0.00128535	3.07694	-0.0397517
76.1301	-0.00128535	3.07196	-0.0417176
93.9566	-0.00128535	3.06699	-0.0437179
		3.06203	-0.0457525
		3.05708	-0.0478215
		3.05214	-0.0499248
		3.04721	-0.0520625
		3.04228	-0.0542346
		3.03737	-0.0564409
		3.03248	-0.0586816
		3.02759	-0.0609566
		3.02271	-0.0632658
		3.01785	-0.0656092
		3.013	-0.0679868
		3.00816	-0.0703984
		3.00334	-0.0728441
		2.99853	-0.0753237
		2.99373	-0.0778372
		2.98894	-0.0803844
		2.98417	-0.0829653
		2.97942	-0.0855797
		2.97468	-0.0882275
		2.96995	-0.0909086
		2.96523	-0.0936227
		2.96054	-0.0963698
		2.95585	-0.0991497
		2.95118	-0.101962
		2.94653	-0.104807
		2.94189	-0.107684
		2.93726	-0.110593
		2.93265	-0.113533
		2.92805	-0.116505
		2.92347	-0.119508
		2.91891	-0.122542
		2.91436	-0.125607
		2.90982	-0.128702
		2.9053	-0.131826
		2.9008	-0.134981
		2.89631	-0.138164
		2.89184	-0.141377
		2.88738	-0.144617
		2.88294	-0.147886
		2.87851	-0.151183
		2.8741	-0.154506
		2.8697	-0.157857
		2.86532	-0.161233
		2.86095	-0.164636
		2.8566	-0.168064
		2.85227	-0.171516
		2.84795	-0.174992
		2.84364	-0.178493
		2.83935	-0.182016
		2.83508	-0.185562
		2.83082	-0.18913
		2.82658	-0.192719
		2.82235	-0.196328
		2.81813	-0.199958
		2.81393	-0.203607
		2.80975	-0.207274
		2.80558	-0.21096
		2.80143	-0.214662
		2.79729	-0.218382
		2.79317	-0.222117
		2.78906	-0.225866
		2.78496	-0.229631
		2.78089	-0.233408
		2.77682	-0.237198
		2.77277	-0.241
		2.76874	-0.244813
		2.76472	-0.248637
		2.76071	-0.252469
		2.75672	-0.25631
		2.75274	-0.260158
		2.74878	-0.264013
		2.74483	-0.267874
		2.7409	-0.27174
		2.73698	-0.27561
		2.73308	-0.279482
		2.72919	-0.283357
		2.72531	-0.287233
		2.72145	-0.291109
		2.7176	-0.294985
		2.71376	-0.298859
		2.70994	-0.30273
		2.70614	-0.306598
		2.70234	-0.310461
		2.69856	-0.314318
		2.6948	-0.318169
		2.69105	-0.322012
		2.68731	-0.325847
		2.68358	-0.329673
		2.67987	-0.333488
		2.67618	-0.337292
		2.67249	-0.341084
		2.66882	-0.344862
		2.66516	-0.348626
		2.66152	-0.352375
		2.65789	-0.356107
		2.65427	-0.359823
		2.65066	-0.36352
		2.64707	-0.367199
		2.64349	-0.370857
		2.63993	-0.374495
		2.63637	-0.378112
		2.63283	-0.381706
		2.6293	-0.385276
		2.62579	-0.388822
		2.62228	-0.392343
		2.61879	-0.395838
		2.61532	-0.399306
		2.61185	-0.402747
		2.6084	-0.406159
		2.60496	-0.409542
		2.60153	-0.412896
		2.59811	-0.416218
		2.59471	-0.41951
		2.59131	-0.422769
		2.58793	-0.425996
		2.58457	-0.429189
		2.58121	-0.432348
		2.57786	-0.435473
		2.57453	-0.438562
		2.57121	-0.441615
		2.5679	-0.444632
		2.5646	-0.447612
		2.56132	-0.450555
		2.55804	-0.453459
		2.55478	-0.456325
		2.55153	-0.459152
		2.54829	-0.46194
		2.54506	-0.464688
		2.54184	-0.467396
		2.53864	-0.470063
		2.53544	-0.472689
		2.53226	-0.475274
		2.52908	-0.477818
		2.52592	-0.480319
		2.52277	-0.482779
		2.51963	-0.485196
		2.5165	-0.487571
		2.51338	-0.489903
		2.51028	-0.492192
		2.50718	-0.494438
		2.50409	-0.496641
		2.50102	-0.4988
		2.49795	-0.500916
		2.4949	-0.502989
		2.49185	-0.505018
		2.48882	-0.507003
		2.4858	-0.508944
		2.48278	-0.510842
		2.47978	-0.512696
		2.47679	-0.514507
		2.4738	-0.516274
		2.47083	-0.517997
		2.46787	-0.519677
		2.46492	-0.521314
		2.46197	-0.522908
		2.45904	-0.524458
		2.45612	-0.525965
		2.45321	-0.52743
		2.4503	-0.528852
		2.44741	-0.530232
		2.44452	-0.531569
		2.44165	-0.532864
		2.43879	-0.534118
		2.43593	-0.53533
		2.43309	-0.5365
		2.43025	-0.537629
		2.42742	-0.538718
		2.42461	-0.539766
		2.4218	-0.540774
		2.419	-0.541741
		2.41621	-0.542669
		2.41343	-0.543558
		2.41066	-0.544408
		2.4079	-0.545218
		2.40514	-0.545991
		2.4024	-0.546725
		2.39966	-0.547422
		2.39694	-0.548081
		2.39422	-0.548703
		2.39151	-0.549289
		2.38881	-0.549838
		2.38612	-0.550352
		2.38344	-0.550829
		2.38077	-0.551272
		2.3781	-0.55168
		2.37545	-0.552053
		2.3728	-0.552392
		2.37016	-0.552698
		2.36753	-0.55297
		2.36491	-0.55321
		2.36229	-0.553417
		2.35969	-0.553592
		2.35709	-0.553735
		2.3545	-0.553847
		2.35192	-0.553929
		2.34935	-0.553979
		2.34679	-0.554
		2.34423	-0.553991
		2.34168	-0.553952
		2.33914	-0.553885
		2.33661	-0.553789
		2.33409	-0.553665
		2.33157	-0.553513
		2.32906	-0.553334
		2.32656	-0.553129
		2.32407	-0.552896
		2.32159	-0.552637
		2.31911	-0.552353
		2.31664	-0.552043
		2.31418	-0.551709
		2.31172	-0.551349
		2.30928	-0.550966
		2.30684	-0.550558
		2.30441	-0.550127
		2.30199	-0.549673
		2.29957	-0.549196
		2.29716	-0.548697
		2.29476	-0.548176
		2.29237	-0.547633
		2.28998	-0.547068
		2.2876	-0.546483
		2.28523	-0.545877
		2.28286	-0.545251
		2.28051	-0.544605
		2.27816	-0.54394
		2.27581	-0.543255
		2.27348	-0.542551
		2.27115	-0.541829
		2.26883	-0.541088
		2.26651	-0.54033
		2.2642	-0.539554
		2.2619	-0.53876
		2.25961	-0.53795
		2.25732	-0.537123
		2.25504	-0.536279
		2.25277	-0.53542
		2.2505	-0.534545
		2.24824	-0.533654
		2.24599	-0.532748
		2.24374	-0.531827
		2.2415	-0.530892
		2.23927	-0.529942
		2.23704	-0.528978
		2.23483	-0.528
		2.23261	-0.527009
		2.23041	-0.526005
		2.22821	-0.524987
		2.22601	-0.523957
		2.22382	-0.522914
		2.22164	-0.521859
		2.21947	-0.520793
		2.2173	-0.519714
		2.21514	-0.518624
		2.21298	-0.517522
		2.21083	-0.51641
		2.20869	-0.515287
		2.20656	-0.514153
		2.20442	-0.513009
		2.2023	-0.511855
		2.20018	-0.510691
		2.19807	-0.509517
		2.19596	-0.508334
		2.19386	-0.507141
		2.19177	-0.505939
		2.18968	-0.504729
		2.1876	-0.50351
		2.18552	-0.502282
		2.18345	-0.501046
		2.18139	-0.499802
		2.17933	-0.49855
		2.17728	-0.49729
		2.17523	-0.496023
		2.17319	-0.494748
		2.17116	-0.493467
		2.16913	-0.492178
		2.16711	-0.490882
		2.16509	-0.48958
		2.16308	-0.488271
		2.16107	-0.486956
		2.15907	-0.485634
		2.15707	-0.484307
		2.15508	-0.482973
		2.1531	-0.481634
		2.15112	-0.480289
		2.14915	-0.478939
		2.14718	-0.477584
		2.14522	-0.476223
		2.14326	-0.474857
		2.14131	-0.473487
		2.13937	-0.472111
		2.13743	-0.470731
		2.13549	-0.469347
		2.13356	-0.467958
		2.13164	-0.466565
		2.12972	-0.465168
		2.1278	-0.463766
		2.12589	-0.462361
		2.12399	-0.460952
		2.12209	-0.45954
		2.1202	-0.458123
		2.11831	-0.456704
		2.11643	-0.455281
		2.11455	-0.453855
		2.11268	-0.452426
		2.11081	-0.450993
		2.10895	-0.449558
		2.10709	-0.44812
		2.10524	-0.44668
		2.10339	-0.445236
		2.10155	-0.44379
		2.09971	-0.442342
		2.09788	-0.440891
		2.09605	-0.439438
		2.09423	-0.437983
		2.09241	-0.436526
		2.0906	-0.435067
		2.08879	-0.433606
		2.08699	-0.432143
		2.08519	-0.430678
		2.0834	-0.429212
		2.08161	-0.427744
		2.07982	-0.426274
		2.07804	-0.424803
		2.07627	-0.423331
		2.0745	-0.421857
		2.07273	-0.420382
		2.07097	-0.418906
		2.06922	-0.417429
		2.06747	-0.415951
		2.06572	-0.414471
		2.06398	-0.412991
		2.06224	-0.41151
		2.0605	-0.410028
		2.05878	-0.408546
		2.05705	-0.407062
		2.05533	-0.405578
		2.05362	-0.404094
		2.0519	-0.402609
		2.0502	-0.401123
		2.0485	-0.399638
		2.0468	-0.398151
		2.0451	-0.396665
		2.04342	-0.395178
		2.04173	-0.393691
		2.04005	-0.392204
		2.03837	-0.390717
		2.0367	-0.389229
		2.03503	-0.387742
		2.03337	-0.386255
		2.03171	-0.384767
		2.03006	-0.38328
		2.02841	-0.381793
		2.02676	-0.380306
		2.02512	-0.37882
		2.02348	-0.377333
		2.02185	-0.375847
		2.02022	-0.374362
		2.01859	-0.372876
		2.01697	-0.371392
		2.01535	-0.369907
		2.01374	-0.368423
		2.01213	-0.36694
		2.01052	-0.365457
		2.00892	-0.363975
		2.00732	-0.362493
		2.00573	-0.361012
		2.00414	-0.359532
		2.00255	-0.358052
		2.00097	-0.356573
		1.99939	-0.355095
		1.99782	-0.353618
		1.99625	-0.352141
		1.99468	-0.350665
		1.99312	-0.349191
		1.99156	-0.347717
		1.99001	-0.346244
		1.98846	-0.344772
		1.98691	-0.343301
		1.98537	-0.34183
		1.98383	-0.340361
		1.98229	-0.338893
		1.98076	-0.337426
		1.97923	-0.33596
		1.97771	-0.334495
		1.97619	-0.333032
		1.97467	-0.331569
		1.97316	-0.330108
		1.97165	-0.328648
		1.97014	-0.327189
		1.96864	-0.325731
		1.96714	-0.324274
		1.96565	-0.322819
		1.96415	-0.321365
		1.96267	-0.319912
		1.96118	-0.31846
		1.9597	-0.31701
		1.95822	-0.315561
		1.95675	-0.314114
		1.95528	-0.312668
		1.95381	-0.311223
		1.95235	-0.309779
		1.95089	-0.308337
		1.94943	-0.306897
		1.94798	-0.305457
		1.94653	-0.30402
		1.94508	-0.302583
		1.94364	-0.301148
		1.9422	-0.299715
		1.94077	-0.298283
		1.93933	-0.296853
		1.93791	-0.295424
		1.93648	-0.293996
		1.93506	-0.29257
		1.93364	-0.291146
		1.93222	-0.289723
		1.93081	-0.288302
		1.9294	-0.286882
		1.928	-0.285464
		1.92659	-0.284047
		1.92519	-0.282632
		1.9238	-0.281219
		1.9224	-0.279807
		1.92101	-0.278397
		1.91963	-0.276988
		1.91825	-0.275581
		1.91687	-0.274176
		1.91549	-0.272772
		1.91411	-0.27137
		1.91274	-0.269969
		1.91138	-0.268571
		1.91001	-0.267173
		1.90865	-0.265778
		1.90729	-0.264384
		1.90594	-0.262992
		1.90459	-0.261601
		1.90324	-0.260213
		1.90189	-0.258825
		1.90055	-0.25744
		1.89921	-0.256056
		1.89787	-0.254674
		1.89654	-0.253294
		1.89521	-0.251915
		1.89388	-0.250538
		1.89256	-0.249163
		1.89124	-0.24779
		1.88992	-0.246418
		1.8886	-0.245048
		1.88729	-0.243679
		1.88598	-0.242313
		1.88467	-0.240948
		1.88337	-0.239585
		1.88207	-0.238223
		1.88077	-0.236864
		1.87948	-0.235506
		1.87818	-0.234149
		1.8769	-0.232795
		1.87561	-0.231442
		1.87433	-0.230091
		1.87304	-0.228742
		1.87177	-0.227395
		1.87049	-0.226049
		1.86922	-0.224705
		1.86795	-0.223363
		1.86668	-0.222022
		1.86542	-0.220683
		1.86416	-0.219346
		1.8629	-0.218011
		1.86164	-0.216678
		1.86039	-0.215346
		1.85914	-0.214016
		1.85789	-0.212688
		1.85665	-0.211361
		1.85541	-0.210037
		1.85417	-0.208714
		1.85293	-0.207392
		1.8517	-0.206073
		1.85047	-0.204755
		1.84924	-0.203439
		1.84801	-0.202125
		1.84679	-0.200813
		1.84557	-0.199502
		1.84435	-0.198193
		1.84314	-0.196886
		1.84192	-0.195581
		1.84071	-0.194277
		1.83951	-0.192975
		1.8383	-0.191675
		1.8371	-0.190377
		1.8359	-0.18908
		1.8347	-0.187785
		1.83351	-0.186492
		1.83232	-0.185201
		1.83113	-0.183911
		1.82994	-0.182623
		1.82875	-0.181337
		1.82757	-0.180052
		1.82639	-0.17877
		1.82522	-0.177489
		1.82404	-0.17621
		1.82287	-0.174932
		1.8217	-0.173656
		1.82053	-0.172382
		1.81937	-0.17111
		1.81821	-0.169839
		1.81705	-0.168571
		1.81589	-0.167303
		1.81473	-0.166038
		1.81358	-0.164774
		1.81243	-0.163512
		1.81128	-0.162252
		1.81014	-0.160994
		1.809	-0.159737
		1.80786	-0.158482
		1.80672	-0.157228
		1.80558	-0.155976
		1.80445	-0.154726
		1.80332	-0.153478
		1.80219	-0.152232
		1.80106	-0.150987
		1.79994	-0.149743
		1.79882	-0.148502
		1.7977	-0.147262
		1.79658	-0.146024
		1.79547	-0.144788
		1.79435	-0.143553
		1.79324	-0.14232
		1.79214	-0.141088
		1.79103	-0.139859
		1.78993	-0.138631
		1.78883	-0.137404
		1.78773	-0.136179
		1.78663	-0.134956
		1.78554	-0.133735
		1.78444	-0.132515
		1.78335	-0.131297
		1.78227	-0.130081
		1.78118	-0.128866
		1.7801	-0.127653
		1.77902	-0.126442
		1.77794	-0.125232
		1.77686	-0.124024
		1.77579	-0.122817
		1.77471	-0.121612
		1.77364	-0.120409
		1.77257	-0.119207
		1.77151	-0.118007
		1.77044	-0.116809
		1.76938	-0.115612
		1.76832	-0.114417
		1.76727	-0.113224
		1.76621	-0.112032
		1.76516	-0.110842
		1.76411	-0.109653
		1.76306	-0.108466
		1.76201	-0.10728
		1.76096	-0.106097
		1.75992	-0.104914
		1.75888	-0.103734
		1.75784	-0.102555
		1.75681	-0.101377
		1.75577	-0.100201
		1.75474	-0.0990271
		1.75371	-0.0978544
		1.75268	-0.0966833
		1.75165	-0.0955138
		1.75063	-0.0943458
		1.74961	-0.0931795
		1.74859	-0.0920146
		1.74757	-0.0908514
		1.74655	-0.0896897
		1.74554	-0.0885296
		1.74452	-0.087371
		1.74351	-0.086214
		1.7425	-0.0850585
		1.7415	-0.0839046
		1.74049	-0.0827522
		1.73949	-0.0816014
		1.73849	-0.0804521
		1.73749	-0.0793043
		1.73649	-0.0781581
		1.7355	-0.0770134
		1.73451	-0.0758703
		1.73352	-0.0747286
		1.73253	-0.0735885
		1.73154	-0.0724499
		1.73055	-0.0713129
		1.72957	-0.0701773
		1.72859	-0.0690432
		1.72761	-0.0679107
		1.72663	-0.0667797
		1.72565	-0.0656501
		1.72468	-0.0645221
		1.72371	-0.0633955
		1.72274	-0.0622705
		1.72177	-0.0611469
		1.7208	-0.0600249
		1.71984	-0.0589043
		1.71888	-0.0577852
		1.71791	-0.0566675
		1.71695	-0.0555514
		1.716	-0.0544367
		1.71504	-0.0533235
		1.71409	-0.0522118
		1.71314	-0.0511015
		1.71218	-0.0499927
		1.71124	-0.0488853
		1.71029	-0.0477794
		1.70934	-0.046675
		1.7084	-0.045572
		1.70746	-0.0444704
		1.70652	-0.0433703
		1.70558	-0.0422717
		1.70465	-0.0411744
		1.70371	-0.0400786
		1.70278	-0.0389843
		1.70185	-0.0378914
		1.70092	-0.0367999
		1.69999	-0.0357098
		1.69907	-0.0346211
		1.69814	-0.0335339
		1.69722	-0.0324481
		1.6963	-0.0313637
		1.69538	-0.0302807
		1.69446	-0.0291991
		1.69355	-0.0281189
		1.69263	-0.0270401
		1.69172	-0.0259627
		1.69081	-0.0248868
		1.6899	-0.0238122
		1.689	-0.022739
		1.68809	-0.0216671
		1.68719	-0.0205967
		1.68628	-0.0195277
		1.68538	-0.01846
		1.68449	-0.0173937
		1.68359	-0.0163288
		1.68269	-0.0152652
		1.6818	-0.0142031
		1.68091	-0.0131423
		1.68002	-0.0120828
		1.67913	-0.0110247
		1.67824	-0.00996799
		1.67735	-0.00891261
		1.67647	-0.00785859
		1.67559	-0.00680592
		1.67471	-0.00575459
		1.67383	-0.0047046
		1.67295	-0.00365596
		1.67207	-0.00260866
		1.6712	-0.00156269
		1.67033	-0.000518056
		1.66945	0.000525248
		1.66859	0.00156722
		1.66772	0.00260788
		1.66685	0.0036472
		1.66598	0.00468521
		1.66512	0.0057219
		1.66426	0.00675728
		1.6634	0.00779134
		1.66254	0.0088241
		1.66168	0.00985555
		1.66083	0.0108857
		1.65997	0.0119145
		1.65912	0.0129421
		1.65827	0.0139683
		1.65742	0.0149933
		1.65657	0.0160169
		1.65572	0.0170393
		1.65488	0.0180604
		1.65403	0.0190802
		1.65319	0.0200987
		1.65235	0.021116
		1.65151	0.022132
		1.65067	0.0231466
		1.64984	0.0241601
		1.649	0.0251722
		1.64817	0.0261831
		1.64734	0.0271928
		1.64651	0.0282011
		1.64568	0.0292082
		1.64485	0.0302141
		1.64402	0.0312187
		1.6432	0.032222
		1.64238	0.0332242
		1.64155	0.034225
		1.64073	0.0352246
		1.63991	0.036223
		1.6391	0.0372201
		1.63828	0.038216
		1.63747	0.0392107
		1.63665	0.0402041
		1.63584	0.0411964
		1.63503	0.0421873
		1.63422	0.0431771
		1.63341	0.0441656
		1.63261	0.045153
		1.6318	0.0461391
		1.631	0.0471239
		1.6302	0.0481076
		1.6294	0.0490901
		1.6286	0.0500714
		1.6278	0.0510514
		1.627	0.0520303
		1.62621	0.0530079
		1.62541	0.0539844
		1.62462	0.0549597
		1.62383	0.0559337
		1.62304	0.0569066
		1.62225	0.0578783
		1.62146	0.0588488
		1.62068	0.0598181
		1.61989	0.0607863
		1.61911	0.0617533
		1.61833	0.0627191
		1.61755	0.0636837
		1.61677	0.0646471
		1.61599	0.0656094
		1.61522	0.0665705
		1.61444	0.0675304
		1.61367	0.0684892
		1.61289	0.0694469
		1.61212	0.0704033
		1.61135	0.0713586
		1.61058	0.0723128
		1.60982	0.0732658
		1.60905	0.0742176
		1.60829	0.0751684
		1.60752	0.0761179
		1.60676	0.0770663
		1.606	0.0780136
		1.60524	0.0789598
		1.60448	0.0799048
		1.60372	0.0808486
		1.60297	0.0817914
		1.60221	0.082733
		1.60146	0.0836735
		1.60071	0.0846129
		1.59996	0.0855511
		1.59921	0.0864882
		1.59846	0.0874242
		1.59771	0.0883591
		1.59697	0.0892929
		1.59622	0.0902255
		1.59548	0.0911571
		1.59474	0.0920875
		1.594	0.0930169
		1.59326	0.0939451
		1.59252	0.0948722
		1.59178	0.0957983
		1.59104	0.0967232
		1.59031	0.0976471
		1.58958	0.0985698
		1.58884	0.0994915
		1.58811	0.100412
		1.58738	0.101332
		1.58665	0.10225
		1.58593	0.103167
		1.5852	0.104083
		1.58447	0.104999
		1.58375	0.105913
		1.58303	0.106826
		1.58231	0.107738
		1.58159	0.108649
		1.58087	0.109558
		1.58015	0.110467
		1.57943	0.111375
		1.57872	0.112281
		1.578	0.113187
		1.57729	0.114091
		1.57658	0.114995
		1.57586	0.115897
		1.57515	0.116799
		1.57444	0.117699
		1.57374	0.118598
		1.57303	0.119496
		1.57233	0.120393
		1.57162	0.121289
		1.57092	0.122185
		1.57022	0.123079
		1.56951	0.123972
		1.56881	0.124863
		1.56812	0.125754
		1.56742	0.126644
		1.56672	0.127533
		1.56603	0.128421
		1.56533	0.129308
		1.56464	0.130194
		1.56395	0.131078
		1.56326	0.131962
		1.56257	0.132845
		1.56188	0.133726
		1.56119	0.134607
		1.5605	0.135487
		1.55982	0.136365
		1.55913	0.137243
		1.55845	0.13812
		1.55777	0.138995
		1.55709	0.13987
		1.55641	0.140744
		1.55573	0.141616
		1.55505	0.142488
		1.55437	0.143359
		1.5537	0.144228
		1.55302	0.145097
		1.55235	0.145965
		1.55168	0.146831
		1.55101	0.147697
		1.55033	0.148562
		1.54967	0.149426
		1.549	0.150288
		1.54833	0.15115
		1.54766	0.152011
		1.547	0.152871
		1.54633	0.15373
		1.54567	0.154588
		1.54501	0.155445
		1.54435	0.156301
		1.54369	0.157155
		1.54303	0.15801
		1.54237	0.158863
		1.54171	0.159715
		1.54106	0.160566
		1.5404	0.161416
		1.53975	0.162265
		1.5391	0.163113
		1.53844	0.163961
		1.53779	0.164807
		1.53714	0.165653
		1.53649	0.166497
		1.53585	0.167341
		1.5352	0.168183
		1.53455	0.169025
		1.53391	0.169866
		1.53326	0.170705
		1.53262	0.171544
		1.53198	0.172382
		1.53134	0.173219
		1.5307	0.174055
		1.53006	0.17489
		1.52942	0.175724
		1.52878	0.176557
		1.52815	0.17739
		1.52751	0.178221
		1.52688	0.179052
		1.52625	0.179881
		1.52561	0.18071
		1.52498	0.181538
		1.52435	0.182364
		1.52372	0.18319
		1.52309	0.184015
		1.52247	0.184839
		1.52184	0.185662
		1.52122	0.186485
		1.52059	0.187306
		1.51997	0.188126
		1.51934	0.188946
		1.51872	0.189765
		1.5181	0.190582
		1.51748	0.191399
		1.51686	0.192215
		1.51624	0.19303
		1.51563	0.193844
		1.51501	0.194657
		1.5144	0.19547
		1.51378	0.196281
		1.51317	0.197092
		1.51256	0.197902
		1.51194	0.19871
		1.51133	0.199518
		1.51072	0.200325
		1.51012	0.201132
		1.50951	0.201937
		1.5089	0.202741
		1.50829	0.203545
		1.50769	0.204348
		1.50708	0.205149
		1.50648	0.20595
		1.50588	0.20675
		1.50528	0.207549
		1.50468	0.208348
		1.50408	0.209145
		1.50348	0.209942
		1.50288	0.210738
		1.50228	0.211533
		1.50169	0.212327
		1.50109	0.21312
		1.5005	0.213912
		1.4999	0.214703
		1.49931	0.215494
		1.49872	0.216284
		1.49813	0.217073
		1.49754	0.217861
		1.49695	0.218648
		1.49636	0.219434
		1.49577	0.22022
		1.49518	0.221005
		1.4946	0.221788
		1.49401	0.222571
		1.49343	0.223354
		1.49285	0.224135
		1.49226	0.224915
		1.49168	0.225695
		1.4911	0.226474
		1.49052	0.227252
		1.48994	0.228029
		1.48936	0.228805
		1.48879	0.229581
		1.48821	0.230355
		1.48763	0.231129
		1.48706	0.231902
		1.48649	0.232675
		1.48591	0.233446
		1.48534	0.234217
		1.48477	0.234986
		1.4842	0.235755
		1.48363	0.236523
		1.48306	0.237291
		1.48249	0.238057
		1.48192	0.238823
		1.48136	0.239588
		1.48079	0.240352
		1.48023	0.241115
		1.47966	0.241878
		1.4791	0.242639
		1.47853	0.2434
		1.47797	0.24416
		1.47741	0.244919
		1.47685	0.245678
		1.47629	0.246436
		1.47573	0.247193
		1.47518	0.247949
		1.47462	0.248704
		1.47406	0.249458
		1.47351	0.250212
		1.47295	0.250965
		1.4724	0.251717
		1.47185	0.252468
		1.47129	0.253219
		1.47074	0.253969
		1.47019	0.254718
		1.46964	0.255466
		1.46909	0.256213
		1.46854	0.25696
		1.468	0.257706
		1.46745	0.258451
		1.4669	0.259195
		1.46636	0.259939
		1.46581	0.260682
		1.46527	0.261424
		1.46473	0.262165
		1.46419	0.262905
		1.46364	0.263645
		1.4631	0.264384
		1.46256	0.265122
		1.46202	0.26586
		1.46149	0.266596
		1.46095	0.267332
		1.46041	0.268067
		1.45988	0.268802
		1.45934	0.269535
		1.45881	0.270268
		1.45827	0.271
		1.45774	0.271732
		1.45721	0.272462
		1.45667	0.273192
		1.45614	0.273921
		1.45561	0.27465
		1.45508	0.275377
		1.45455	0.276104
		1.45403	0.27683
		1.4535	0.277555
		1.45297	0.27828
		1.45245	0.279004
		1.45192	0.279727
		1.4514	0.28045
		1.45087	0.281171
		1.45035	0.281892
		1.44983	0.282612
		1.44931	0.283332
		1.44879	0.284051
		1.44827	0.284769
		1.44775	0.285486
		1.44723	0.286202
		1.44671	0.286918
		1.44619	0.287633
		1.44568	0.288348
		1.44516	0.289061
		1.44465	0.289774
		1.44413	0.290486
		1.44362	0.291198
		1.44311	0.291908
		1.44259	0.292619
		1.44208	0.293328
		1.44157	0.294036
		1.44106	0.294744
		1.44055	0.295451
		1.44004	0.296158
		1.43953	0.296864
		1.43903	0.297569
		1.43852	0.298273
		1.43801	0.298977
		1.43751	0.299679
		1.437	0.300382
		1.4365	0.301083
		1.436	0.301784
		1.4355	0.302484
		1.43499	0.303183
		1.43449	0.303882
		1.43399	0.30458
		1.43349	0.305277
		1.43299	0.305974
		1.43249	0.30667
		1.432	0.307365
		1.4315	0.308059
		1.431	0.308753
		1.43051	0.309446
		1.43001	0.310139
		1.42952	0.31083
		1.42902	0.311521
		1.42853	0.312212
		1.42804	0.312901
		1.42755	0.31359
		1.42705	0.314279
		1.42656	0.314966
		1.42607	0.315653
		1.42558	0.316339
		1.4251	0.317025
		1.42461	0.31771
		1.42412	0.318394
		1.42363	0.319078
		1.42315	0.31976
		1.42266	0.320443
		1.42218	0.321124
		1.42169	0.321805
		1.42121	0.322485
		1.42073	0.323165
		1.42025	0.323843
		1.41976	0.324522
		1.41928	0.325199
		1.4188	0.325876
		1.41832	0.326552
		1.41785	0.327227
		1.41737	0.327902
		1.41689	0.328576
		1.41641	0.32925
		1.41594	0.329923
		1.41546	0.330595
		1.41498	0.331266
		1.41451	0.331937
		1.41404	0.332607
		1.41356	0.333277
		1.41309	0.333946
		1.41262	0.334614
		1.41215	0.335282
		1.41168	0.335948
		1.41121	0.336615
		1.41074	0.33728
		1.41027	0.337945
		1.4098	0.33861
		1.40933	0.339273
		1.40886	0.339936
		1.4084	0.340599
		1.40793	0.34126
		1.40747	0.341922
		1.407	0.342582
		1.40654	0.343242
		1.40607	0.343901
		1.40561	0.34456
		1.40515	0.345217
		1.40469	0.345875
		1.40423	0.346531
		1.40377	0.347187
		1.40331	0.347843
		1.40285	0.348497
		1.40239	0.349151
		1.40193	0.349805
		1.40147	0.350458
		1.40101	0.35111
		1.40056	0.351761
		1.4001	0.352412
		1.39965	0.353063
		1.39919	0.353712
		1.39874	0.354361
		1.39829	0.35501
		1.39783	0.355658
		1.39738	0.356305
		1.39693	0.356951
		1.39648	0.357597
		1.39603	0.358243
		1.39558	0.358887
		1.39513	0.359531
		1.39468	0.360175
		1.39423	0.360818
		1.39378	0.36146
		1.39334	0.362102
		1.39289	0.362743
		1.39244	0.363383
		1.392	0.364023
		1.39155	0.364662
		1.39111	0.365301
		1.39067	0.365939
		1.39022	0.366576
		1.38978	0.367213
		1.38934	0.367849
		1.3889	0.368484
		1.38846	0.369119
		1.38802	0.369754
		1.38758	0.370387
		1.38714	0.37102
		1.3867	0.371653
		1.38626	0.372285
		1.38582	0.372916
		1.38539	0.373547
		1.38495	0.374177
		1.38451	0.374807
		1.38408	0.375436
		1.38364	0.376064
		1.38321	0.376692
		1.38278	0.377319
		1.38234	0.377945
		1.38191	0.378571
		1.38148	0.379197
		1.38105	0.379822
		1.38061	0.380446
		1.38018	0.381069
		1.37975	0.381692
		1.37933	0.382315
		1.3789	0.382937
		1.37847	0.383558
		1.37804	0.384179
		1.37761	0.384799
		1.37719	0.385418
		1.37676	0.386037
		1.37633	0.386656
		1.37591	0.387273
		1.37549	0.387891
		1.37506	0.388507
		1.37464	0.389123
		1.37421	0.389739
		1.37379	0.390354
		1.37337	0.390968
		1.37295	0.391582
		1.37253	0.392195
		1.37211	0.392808
		1.37169	0.39342
		1.37127	0.394031
		1.37085	0.394642
		1.37043	0.395252
		1.37001	0.395862
		1.3696	0.396471
		1.36918	0.39708
		1.36876	0.397688
		1.36835	0.398295
		1.36793	0.398902
		1.36752	0.399509
		1.3671	0.400115
		1.36669	0.40072
		1.36628	0.401324
		1.36586	0.401929
		1.36545	0.402532
		1.36504	0.403135
		1.36463	0.403738
		1.36422	0.40434
		1.36381	0.404941
		1.3634	0.405542
		1.36299	0.406142
		1.36258	0.406742
		1.36217	0.407341
		1.36177	0.407939
		1.36136	0.408537
		1.36095	0.409135
		1.36055	0.409732
		1.36014	0.410328
		1.35974	0.410924
		1.35933	0.411519
		1.35893	0.412114
		1.35852	0.412708
		1.35812	0.413302
		1.35772	0.413895
		1.35731	0.414487
		1.35691	0.415079
		1.35651	0.415671
		1.35611	0.416262
		1.35571	0.416852
		1.35531	0.417442
		1.35491	0.418031
		1.35451	0.41862
		1.35411	0.419208
		1.35372	0.419796
		1.35332	0.420383
		1.35292	0.42097
		1.35253	0.421556
		1.35213	0.422141
		1.35173	0.422727
		1.35134	0.423311
		1.35095	0.423895
		1.35055	0.424478
		1.35016	0.425061
		1.34976	0.425644
		1.34937	0.426226
		1.34898	0.426807
		1.34859	0.427388
		1.3482	0.427968
		1.34781	0.428548
		1.34742	0.429127
		1.34703	0.429706
		1.34664	0.430284
		1.34625	0.430861
		1.34586	0.431438
		1.34547	0.432015
		1.34508	0.432591
		1.3447	0.433167
		1.34431	0.433742
		1.34392	0.434316
		1.34354	0.43489
		1.34315	0.435464
		1.34277	0.436037
		1.34238	0.436609
		1.342	0.437181
		1.34162	0.437752
		1.34123	0.438323
		1.34085	0.438894
		1.34047	0.439464
		1.34009	0.440033
		1.33971	0.440602
		1.33933	0.44117
		1.33895	0.441738
		1.33857	0.442305
		1.33819	0.442872
		1.33781	0.443439
		1.33743	0.444004
		1.33705	0.44457
		1.33667	0.445134
		1.3363	0.445699
		1.33592	0.446263
		1.33554	0.446826
		1.33517	0.447389
		1.33479	0.447951
		1.33442	0.448513
		1.33404	0.449074
		1.33367	0.449635
		1.3333	0.450195
		1.33292	0.450755
		1.33255	0.451314
		1.33218	0.451873
		1.33181	0.452431
		1.33144	0.452989
		1.33106	0.453546
		1.33069	0.454103
		1.33032	0.454659
		1.32995	0.455215
		1.32958	0.455771
		1.32922	0.456325
		1.32885	0.45688
		1.32848	0.457434
		1.32811	0.457987
		1.32775	0.45854
		1.32738	0.459092
		1.32701	0.459644
		1.32665	0.460196
		1.32628	0.460747
		1.32592	0.461297
		1.32555	0.461847
		1.32519	0.462396
		1.32482	0.462945
		1.32446	0.463494
		1.3241	0.464042
		1.32373	0.464589
		1.32337	0.465136
		1.32301	0.465683
		1.32265	0.466229
		1.32229	0.466775
		1.32193	0.46732
		1.32157	0.467865
		1.32121	0.468409
		1.32085	0.468952
		1.32049	0.469496
		1.32013	0.470038
		1.31978	0.470581
		1.31942	0.471123
		1.31906	0.471664
		1.3187	0.472205
		1.31835	0.472745
		1.31799	0.473285
		1.31764	0.473824
		1.31728	0.474363
		1.31693	0.474902
		1.31657	0.47544
		1.31622	0.475977
		1.31587	0.476515
		1.31551	0.477051
		1.31516	0.477587
		1.31481	0.478123
		1.31446	0.478658
		1.3141	0.479193
		1.31375	0.479727
		1.3134	0.480261
		1.31305	0.480794
		1.3127	0.481327
		1.31235	0.48186
		1.312	0.482392
		1.31166	0.482923
		1.31131	0.483454
		1.31096	0.483985
		1.31061	0.484515
		1.31027	0.485045
		1.30992	0.485574
		1.30957	0.486103
		1.30923	0.486631
		1.30888	0.487159
		1.30854	0.487686
		1.30819	0.488213
		1.30785	0.48874
		1.3075	0.489266
		1.30716	0.489791
		1.30682	0.490316
		1.30647	0.490841
		1.30613	0.491365
		1.30579	0.491889
		1.30545	0.492412
		1.30511	0.492935
		1.30477	0.493458
		1.30442	0.49398
		1.30408	0.494501
		1.30374	0.495022
		1.30341	0.495543
		1.30307	0.496063
		1.30273	0.496583
		1.30239	0.497102
		1.30205	0.497621
		1.30171	0.498139
		1.30138	0.498657
		1.30104	0.499175
		1.3007	0.499692
		1.30037	0.500209
		1.30003	0.500725
		1.2997	0.50124
		1.29936	0.501756
		1.29903	0.502271
		1.29869	0.502785
		1.29836	0.503299
		1.29803	0.503813
		1.29769	0.504326
		1.29736	0.504838
		1.29703	0.505351
		1.2967	0.505862
		1.29637	0.506374
		1.29604	0.506885
		1.2957	0.507395
		1.29537	0.507905
		1.29504	0.508415
		1.29471	0.508924
		1.29438	0.509433
		1.29406	0.509941
		1.29373	0.510449
		1.2934	0.510957
		1.29307	0.511464
		1.29274	0.51197
		1.29242	0.512476
		1.29209	0.512982
		1.29176	0.513488
		1.29144	0.513992
		1.29111	0.514497
		1.29079	0.515001
		1.29046	0.515505
		1.29014	0.516008
		1.28981	0.516511
		1.28949	0.517013
		1.28916	0.517515
		1.28884	0.518016
		1.28852	0.518518
		1.2882	0.519018
		1.28787	0.519518
		1.28755	0.520018
		1.28723	0.520518
		1.28691	0.521017
		1.28659	0.521515
		1.28627	0.522013
		1.28595	0.522511
		1.28563	0.523008
		1.28531	0.523505
		1.28499	0.524002
		1.28467	0.524498
		1.28435	0.524993
		1.28404	0.525489
		1.28372	0.525983
		1.2834	0.526478
		1.28308	0.526972
		1.28277	0.527465
		1.28245	0.527959
		1.28213	0.528451
		1.28182	0.528944
		1.2815	0.529436
		1.28119	0.529927
		1.28087	0.530418
		1.28056	0.530909
		1.28025	0.531399
		1.27993	0.531889
		1.27962	0.532379
		1.27931	0.532868
		1.27899	0.533356
		1.27868	0.533844
		1.27837	0.534332
		1.27806	0.53482
		1.27775	0.535307
		1.27744	0.535793
		1.27713	0.53628
		1.27682	0.536765
		1.27651	0.537251
		1.2762	0.537736
		1.27589	0.538221
		1.27558	0.538705
		1.27527	0.539189
		1.27496	0.539672
		1.27465	0.540155
		1.27435	0.540638
		1.27404	0.54112
		1.27373	0.541602
		1.27343	0.542083
		1.27312	0.542564
		1.27281	0.543045
		1.27251	0.543525
		1.2722	0.544005
		1.2719	0.544484
		1.27159	0.544963
		1.27129	0.545442
		1.27098	0.54592
		1.27068	0.546398
		1.27038	0.546875
		1.27007	0.547352
		1.26977	0.547829
		1.26947	0.548305
		1.26917	0.548781
		1.26887	0.549257
		1.26856	0.549732
		1.26826	0.550207
		1.26796	0.550681
		1.26766	0.551155
		1.26736	0.551628
		1.26706	0.552102
		1.26676	0.552574
		1.26646	0.553047
		1.26617	0.553519
		1.26587	0.55399
		1.26557	0.554462
		1.26527	0.554933
		1.26497	0.555403
		1.26468	0.555873
		1.26438	0.556343
		1.26408	0.556812
		1.26379	0.557281
		1.26349	0.55775
		1.26319	0.558218
		1.2629	0.558685
		1.2626	0.559153
		1.26231	0.55962
		1.26201	0.560087
		1.26172	0.560553
		1.26143	0.561019
		1.26113	0.561484
		1.26084	0.561949
		1.26055	0.562414
		1.26025	0.562878
		1.25996	0.563342
		1.25967	0.563806
		1.25938	0.564269
		1.25909	0.564732
		1.25879	0.565195
		1.2585	0.565657
		1.25821	0.566118
		1.25792	0.56658
		1.25763	0.567041
		1.25734	0.567501
		1.25705	0.567962
		1.25677	0.568421
		1.25648	0.568881
		1.25619	0.56934
		1.2559	0.569799
		1.25561	0.570257
		1.25532	0.570715
		1.25504	0.571173
		1.25475	0.57163
		1.25446	0.572087
		1.25418	0.572544
		1.25389	0.573
		1.25361	0.573456
		1.25332	0.573911
		1.25304	0.574366
		1.25275	0.574821
		1.25247	0.575275
		1.25218	0.575729
		1.2519	0.576183
		1.25161	0.576636
		1.25133	0.577089
		1.25105	0.577541
		1.25077	0.577994
		1.25048	0.578445
		1.2502	0.578897
		1.24992	0.579348
		1.24964	0.579799
		1.24936	0.580249
		1.24907	0.580699
		1.24879	0.581148
		1.24851	0.581598
		1.24823	0.582047
		1.24795	0.582495
		1.24767	0.582943
		1.24739	0.583391
		1.24711	0.583839
		1.24684	0.584286
		1.24656	0.584733
		1.24628	0.585179
		1.246	0.585625
		1.24572	0.586071
		1.24545	0.586516
		1.24517	0.586961
		1.24489	0.587406
		1.24462	0.58785
		1.24434	0.588294
		1.24406	0.588737
		1.24379	0.589181
		1.24351	0.589623
		1.24324	0.590066
		1.24296	0.590508
		1.24269	0.59095
		1.24241	0.591391
		1.24214	0.591832
		1.24187	0.592273
		1.24159	0.592714
		1.24132	0.593154
		1.24105	0.593593
		1.24077	0.594033
		1.2405	0.594472
		1.24023	0.59491
		1.23996	0.595349
		1.23969	0.595787
		1.23942	0.596224
		1.23914	0.596661
		1.23887	0.597098
		1.2386	0.597535
		1.23833	0.597971
		1.23806	0.598407
		1.23779	0.598843
		1.23752	0.599278
		1.23726	0.599713
		1.23699	0.600147
		1.23672	0.600581
		1.23645	0.601015
		1.23618	0.601449
		1.23591	0.601882
		1.23565	0.602315
		1.23538	0.602747
		1.23511	0.603179
		1.23485	0.603611
		1.23458	0.604043
		1.23431	0.604474
		1.23405	0.604904
		1.23378	0.605335
		1.23352	0.605765
		1.23325	0.606195
		1.23299	0.606624
		1.23272	0.607053
		1.23246	0.607482
		1.23219	0.60791
		1.23193	0.608338
		1.23167	0.608766
		1.2314	0.609194
		1.23114	0.609621
		1.23088	0.610047
		1.23062	0.610474
		1.23035	0.6109
		1.23009	0.611326
		1.22983	0.611751
		1.22957	0.612176
		1.22931	0.612601
		1.22905	0.613025
		1.22879	0.613449
		1.22853	0.613873
		1.22827	0.614297
		1.22801	0.61472
		1.22775	0.615142
		1.22749	0.615565
		1.22723	0.615987
		1.22697	0.616409
		1.22671	0.61683
		1.22645	0.617251
		1.2262	0.617672
		1.22594	0.618093
		1.22568	0.618513
		1.22542	0.618932
		1.22517	0.619352
		1.22491	0.619771
		1.22465	0.62019
		1.2244	0.620608
		1.22414	0.621027
		1.22388	0.621445
		1.22363	0.621862
		1.22337	0.622279
		1.22312	0.622696
		1.22286	0.623113
		1.22261	0.623529
		1.22236	0.623945
		1.2221	0.62436
		1.22185	0.624776
		1.22159	0.625191
		1.22134	0.625605
		1.22109	0.62602
		1.22084	0.626434
		1.22058	0.626847
		1.22033	0.627261
		1.22008	0.627674
		1.21983	0.628086
		1.21958	0.628499
		1.21932	0.628911
		1.21907	0.629323
		1.21882	0.629734
		1.21857	0.630145
		1.21832	0.630556
		1.21807	0.630967
		1.21782	0.631377
		1.21757	0.631787
		1.21732	0.632196
		1.21707	0.632606
		1.21682	0.633014
		1.21658	0.633423
		1.21633	0.633831
		1.21608	0.634239
		1.21583	0.634647
		1.21558	0.635054
		1.21534	0.635461
		1.21509	0.635868
		1.21484	0.636275
		1.2146	0.636681
		1.21435	0.637087
		1.2141	0.637492
		1.21386	0.637897
		1.21361	0.638302
		1.21337	0.638707
		1.21312	0.639111
		1.21288	0.639515
		1.21263	0.639919
		1.21239	0.640322
		1.21214	0.640725
		1.2119	0.641128
		1.21166	0.64153
		1.21141	0.641932
		1.21117	0.642334
		1.21092	0.642735
		1.21068	0.643137
		1.21044	0.643537
		1.2102	0.643938
		1.20995	0.644338
		1.20971	0.644738
		1.20947	0.645138
		1.20923	0.645537
		1.20899	0.645936
		1.20875	0.646335
		1.20851	0.646734
		1.20827	0.647132
		1.20803	0.64753
		1.20779	0.647927
		1.20755	0.648324
		1.20731	0.648721
		1.20707	0.649118
		1.20683	0.649514
		1.20659	0.64991
		1.20635	0.650306
		1.20611	0.650701
		1.20587	0.651097
		1.20564	0.651491
		1.2054	0.651886
		1.20516	0.65228
		1.20492	0.652674
		1.20469	0.653068
		1.20445	0.653461
		1.20421	0.653854
		1.20398	0.654247
		1.20374	0.654639
		1.2035	0.655032
		1.20327	0.655423
		1.20303	0.655815
		1.2028	0.656206
		1.20256	0.656597
		1.20233	0.656988
		1.20209	0.657378
		1.20186	0.657768
		1.20162	0.658158
		1.20139	0.658548
		1.20116	0.658937
		1.20092	0.659326
		1.20069	0.659715
		1.20046	0.660103
		1.20022	0.660491
		1.19999	0.660879
		1.19976	0.661266
		1.19952	0.661653
		1.19929	0.66204
		1.19906	0.662427
		1.19883	0.662813
		1.1986	0.663199
		1.19837	0.663585
		1.19814	0.66397
		1.19791	0.664355
		1.19767	0.66474
		1.19744	0.665125
		1.19721	0.665509
		1.19698	0.665893
		1.19676	0.666277
		1.19653	0.66666
		1.1963	0.667043
		1.19607	0.667426
		1.19584	0.667809
		1.19561	0.668191
		1.19538	0.668573
		1.19515	0.668955
		1.19493	0.669336
		1.1947	0.669717
		1.19447	0.670098
		1.19424	0.670479
		1.19402	0.670859
		1.19379	0.671239
		1.19356	0.671619
		1.19334	0.671998
		1.19311	0.672377
		1.19288	0.672756
		1.19266	0.673135
		1.19243	0.673513
		1.19221	0.673891
		1.19198	0.674269
		1.19176	0.674646
		1.19153	0.675024
		1.19131	0.675401
		1.19108	0.675777
		1.19086	0.676154
		1.19064	0.67653
		1.19041	0.676905
		1.19019	0.677281
		1.18997	0.677656
		1.18974	0.678031
		1.18952	0.678406
		1.1893	0.67878
		1.18907	0.679154
		1.18885	0.679528
		1.18863	0.679902
		1.18841	0.680275
		1.18819	0.680648
		1.18797	0.681021
		1.18774	0.681393
		1.18752	0.681766
		1.1873	0.682137
		1.18708	0.682509
		1.18686	0.68288
		1.18664	0.683252
		1.18642	0.683622
		1.1862	0.683993
		1.18598	0.684363
		1.18576	0.684733
		1.18554	0.685103
		1.18532	0.685472
		1.18511	0.685842
		1.18489	0.686211
		1.18467	0.686579
		1.18445	0.686948
		1.18423	0.687316
		1.18401	0.687684
		1.1838	0.688051
		1.18358	0.688418
		1.18336	0.688785
		1.18315	0.689152
		1.18293	0.689519
		1.18271	0.689885
		1.1825	0.690251
		1.18228	0.690616
		1.18206	0.690982
		1.18185	0.691347
		1.18163	0.691712
		1.18142	0.692077
		1.1812	0.692441
		1.18099	0.692805
		1.18077	0.693169
		1.18056	0.693532
		1.18034	0.693896
		1.18013	0.694259
		1.17991	0.694621
		1.1797	0.694984
		1.17949	0.695346
		1.17927	0.695708
		1.17906	0.69607
		1.17885	0.696431
		1.17863	0.696792
		1.17842	0.697153
		1.17821	0.697514
		1.178	0.697874
		1.17778	0.698234
		1.17757	0.698594
		1.17736	0.698954
		1.17715	0.699313
		1.17694	0.699672
		1.17673	0.700031
		1.17652	0.700389
		1.17631	0.700748
		1.17609	0.701106
		1.17588	0.701463
		1.17567	0.701821
		1.17546	0.702178
		1.17525	0.702535
		1.17504	0.702892
		1.17484	0.703248
		1.17463	0.703605
		1.17442	0.70396
		1.17421	0.704316
		1.174	0.704672
		1.17379	0.705027
		1.17358	0.705382
		1.17337	0.705736
		1.17317	0.706091
		1.17296	0.706445
		1.17275	0.706799
		1.17254	0.707152
		1.17234	0.707506
		1.17213	0.707859
		1.17192	0.708212
		1.17172	0.708564
		1.17151	0.708917
		1.1713	0.709269
		1.1711	0.709621
		1.17089	0.709972
		1.17069	0.710324
		1.17048	0.710675
		1.17028	0.711025
		1.17007	0.711376
		1.16987	0.711726
		1.16966	0.712076
		1.16946	0.712426
		1.16925	0.712776
		1.16905	0.713125
		1.16884	0.713474
		1.16864	0.713823
		1.16844	0.714172
		1.16823	0.71452
		1.16803	0.714868
		1.16783	0.715216
		1.16762	0.715563
		1.16742	0.715911
		1.16722	0.716258
		1.16702	0.716604
		1.16681	0.716951
		1.16661	0.717297
		1.16641	0.717643
		1.16621	0.717989
		1.16601	0.718335
		1.16581	0.71868
		1.1656	0.719025
		1.1654	0.71937
		1.1652	0.719715
		1.165	0.720059
		1.1648	0.720403
		1.1646	0.720747
		1.1644	0.72109
		1.1642	0.721434
		1.164	0.721777
		1.1638	0.72212
		1.1636	0.722462
		1.1634	0.722805
		1.1632	0.723147
		1.16301	0.723489
		1.16281	0.72383
		1.16261	0.724172
		1.16241	0.724513
		1.16221	0.724854
		1.16201	0.725194
		1.16182	0.725535
		1.16162	0.725875
		1.16142	0.726215
		1.16122	0.726555
		1.16103	0.726894
		1.16083	0.727233
		1.16063	0.727572
		1.16044	0.727911
		1.16024	0.728249
		1.16004	0.728588
		1.15985	0.728926
		1.15965	0.729263
		1.15946	0.729601
		1.15926	0.729938
		1.15907	0.730275
		1.15887	0.730612
		1.15868	0.730949
		1.15848	0.731285
		1.15829	0.731621
		1.15809	0.731957
		1.1579	0.732292
		1.1577	0.732628
		1.15751	0.732963
		1.15732	0.733298
		1.15712	0.733632
		1.15693	0.733967
		1.15674	0.734301
		1.15654	0.734635
		1.15635	0.734969
		1.15616	0.735302
		1.15596	0.735635
		1.15577	0.735968
		1.15558	0.736301
		1.15539	0.736634
		1.1552	0.736966
		1.155	0.737298
		1.15481	0.73763
		1.15462	0.737961
		1.15443	0.738293
		1.15424	0.738624
		1.15405	0.738955
		1.15386	0.739286
		1.15367	0.739616
		1.15348	0.739946
		1.15328	0.740276
		1.15309	0.740606
		1.1529	0.740935
		1.15272	0.741265
		1.15253	0.741594
		1.15234	0.741922
		1.15215	0.742251
		1.15196	0.742579
		1.15177	0.742907
		1.15158	0.743235
		1.15139	0.743563
		1.1512	0.74389
		1.15101	0.744217
		1.15083	0.744544
		1.15064	0.744871
		1.15045	0.745198
		1.15026	0.745524
		1.15008	0.74585
		1.14989	0.746176
		1.1497	0.746501
		1.14951	0.746827
		1.14933	0.747152
		1.14914	0.747477
		1.14895	0.747801
		1.14877	0.748126
		1.14858	0.74845
		1.1484	0.748774
		1.14821	0.749098
		1.14802	0.749421
		1.14784	0.749745
		1.14765	0.750068
		1.14747	0.750391
		1.14728	0.750713
		1.1471	0.751036
		1.14691	0.751358
		1.14673	0.75168
		1.14654	0.752001
		1.14636	0.752323
		1.14617	0.752644
		1.14599	0.752965
		1.14581	0.753286
		1.14562	0.753607
		1.14544	0.753927
		1.14526	0.754247
		1.14507	0.754567
		1.14489	0.754887
		1.14471	0.755206
		1.14452	0.755526
		1.14434	0.755845
		1.14416	0.756163
		1.14398	0.756482
		1.1438	0.7568
[truncated: 1,219 more rows]
