# Supplementary material for: Physics-informed extreme learning machine (PIELM) for consolidation around an expanded cylindrical cavity
Source: PLoS One. 2025 Aug 14;20(8):e0329789. doi: 10.1371/journal.pone.0329789 (PMC12352786; doi:10.1371/journal.pone.0329789)
Supplement: S1 File — (ZIP) [file pone.0329789.s001.zip › Data for Figure 4.xls]

## Sheet: Sheet1
R.	R.	This	This	Z.	Z.	R.	R.	This	This	Z.	Z.	R.	R.	This	This	Z.	Z.
-3.99951	2.87723	-3.68888	2.78948	-3.86957	2.86957	-4.37487	4.2676	-5.29832	4.39327	-3.85093	4.25692	-3.77042	5.42586	-6.90776	5.70716	-3.90683	5.58498
-3.36076	2.78275	-3.67967	2.78886	-3.32919	2.86957	-3.84993	4.24219	-5.28911	4.39296	-3.36646	4.25692	-3.23116	5.37268	-6.89624	5.70711	-3.59006	5.56126
-2.82124	2.67388	-3.67046	2.78823	-2.95652	2.72727	-3.35309	4.16097	-5.2799	4.39265	-2.93789	4.11462	-2.74864	5.31923	-6.88473	5.70706	-3.31056	5.50198
-2.31009	2.56488	-3.66125	2.78759	-2.65839	2.71542	-2.84201	4.0659	-5.27069	4.39233	-2.65839	4.10277	-2.33697	5.25153	-6.87322	5.70701	-2.90062	5.41897
-1.72768	2.38661	-3.65204	2.78695	-2.43478	2.6087	-2.27398	3.92932	-5.26148	4.39202	-2.43478	4.00791	-1.88262	5.15619	-6.8617	5.70696	-2.52795	5.32411
-1.15933	2.18043	-3.64283	2.7863	-2.26708	2.6087	-1.79107	3.79235	-5.25227	4.3917	-2.24845	3.98419	-1.37127	5.00544	-6.85019	5.70691	-2.13665	5.22925
-0.5766	1.93256	-3.63362	2.78565	-2.09938	2.52569	-1.29383	3.6276	-5.24306	4.39138	-2.06211	3.91304	-0.902406	4.84056	-6.83868	5.70685	-1.78261	5.11067
0.0490794	1.60135	-3.62441	2.78499	-1.96894	2.52569	-0.796404	3.4211	-5.23384	4.39105	-1.96894	3.90119	-0.532764	4.6613	-6.82716	5.7068	-1.3913	4.96838
0.447353	1.36654	-3.6152	2.78433	-1.83851	2.44269	-0.284592	3.17289	-5.22463	4.39072	-1.85714	3.8419	-0.148741	4.44034	-6.81565	5.70675	-1	4.80237
0.874126	1.10402	-3.60599	2.78366	-1.72671	2.44269	0.241733	2.85515	-5.21542	4.39039	-1.74534	3.83004	0.278032	4.17782	-6.80414	5.70669	-0.645963	4.64822
1.35764	0.841765	-3.59678	2.78298	-1.65217	2.37154	0.711256	2.55106	-5.20621	4.39006	-1.61491	3.77075	0.804621	3.8044	-6.79263	5.70664	-0.273292	4.4585
1.89775	0.607612	-3.58757	2.7823	-1.55901	2.37154	1.22359	2.19149	-5.197	4.38972	-1.3913	3.6996	1.23166	3.48619	-6.78111	5.70658	-0.0124224	4.31621
2.42342	0.429077	-3.57836	2.78161	-1.48447	2.32411	1.73613	1.79016	-5.18779	4.38938	-1.1677	3.60474	1.72994	3.09871	-6.7696	5.70652	0.322981	4.10277
2.93477	0.278317	-3.56915	2.78092	-1.40994	2.31225	2.14885	1.49973	-5.17858	4.38904	-0.850932	3.45059	2.24248	2.69738	-6.75809	5.70647	0.677019	3.90119
3.44599	0.1554	-3.55993	2.78022	-1.31677	2.26482	2.51908	1.19518	-5.16937	4.38869	-0.478261	3.27273	2.74096	2.26814	-6.74657	5.70641	0.993789	3.66403
3.91452	0.060126	-3.55072	2.77952	-1.14907	2.21739	2.90324	0.946385	-5.16016	4.38835	-0.161491	3.09486	3.22526	1.83883	-6.73506	5.70635	1.32919	3.42688
		-3.54151	2.77881	-0.962733	2.11067	3.27295	0.753205	-5.15095	4.38799	0.136646	2.92885	3.65243	1.49278	-6.72355	5.70629	1.59006	3.23715
		-3.5323	2.77809	-0.590062	1.95652	3.62834	0.5878	-5.14174	4.38764	0.47205	2.72727	4.1081	1.11903	-6.71204	5.70623	1.86957	3
		-3.52309	2.77737	-0.329193	1.80237	4.01197	0.450369	-5.13253	4.38728	0.714286	2.54941	4.46375	0.897941	-6.70052	5.70617	2.20497	2.71542
		-3.51388	2.77664	-0.0766046	1.65217	4.45233	0.313202	-5.12332	4.38692	1.03106	2.32411	4.87621	0.663197	-6.68901	5.70611	2.52174	2.47826
		-3.50467	2.7759	0.173913	1.51779	4.79315	0.231257	-5.11411	4.38656	1.32919	2.09881	5.31677	0.484266	-6.6775	5.70605	2.76398	2.22925
		-3.49546	2.77516	0.47205	1.33992	5.13389	0.163232	-5.1049	4.38619	1.7764	1.75494	5.71459	0.346901	-6.66598	5.70598	3.15321	1.89592
		-3.48625	2.77441	0.78882	1.1502	5.41784	0.108865	-5.09569	4.38582	2.03727	1.5415	6.05533	0.278877	-6.65447	5.70592	3.54037	1.53623
		-3.47704	2.77366	1.01242	1.01976	5.7159	0.0684851	-5.08648	4.38545	2.35404	1.31621	6.42458	0.183143	-6.64296	5.70585	3.84472	1.31621
		-3.46783	2.77289	1.29193	0.865613			-5.07727	4.38507	2.59627	1.11462	6.76519	0.14296	-6.63145	5.70579	4.10559	1.10277
		-3.45862	2.77213	1.62733	0.699605			-5.06806	4.38469	2.89441	0.924901	7.06326	0.10258	-6.61993	5.70572	4.36646	0.924901
		-3.44941	2.77135	2.01863	0.521739			-5.05885	4.38431	3.22981	0.72332	7.47473	0.0766467	-6.60842	5.70566	4.6646	0.735178
		-3.4402	2.77057	2.3354	0.41502			-5.04964	4.38393	3.47205	0.604743			-6.59691	5.70559	5	0.56917
		-3.43099	2.76978	2.68944	0.320158			-5.04043	4.38354	3.88199	0.426877			-6.58539	5.70552	5.2795	0.450593
		-3.42178	2.76899	3.09938	0.237154			-5.03122	4.38315	4.19876	0.332016			-6.57388	5.70545	5.55901	0.343874
		-3.41257	2.76819	3.54658	0.15415			-5.02201	4.38275	4.51553	0.26087			-6.56237	5.70538	5.91304	0.26087
		-3.40336	2.76738	3.91925	0.106719			-5.0128	4.38235	4.81366	0.213439			-6.55085	5.70531	6.30435	0.189723
		-3.39415	2.76657	4.32919	0.0711462			-5.00359	4.38195	5.14907	0.15415			-6.53934	5.70524
		-3.38494	2.76575					-4.99438	4.38154	5.54037	0.106719			-6.52783	5.70517
		-3.37573	2.76492					-4.98517	4.38113					-6.51632	5.7051
		-3.36652	2.76408					-4.97596	4.38072					-6.5048	5.70502
		-3.35731	2.76324					-4.96675	4.3803					-6.49329	5.70495
		-3.3481	2.76239					-4.95753	4.37988					-6.48178	5.70487
		-3.33889	2.76153					-4.94832	4.37946					-6.47026	5.7048
		-3.32968	2.76067					-4.93911	4.37903					-6.45875	5.70472
		-3.32047	2.7598					-4.9299	4.3786					-6.44724	5.70464
		-3.31126	2.75892					-4.92069	4.37817					-6.43573	5.70456
		-3.30205	2.75803					-4.91148	4.37773					-6.42421	5.70448
		-3.29283	2.75714					-4.90227	4.37729					-6.4127	5.7044
		-3.28362	2.75624					-4.89306	4.37685					-6.40119	5.70432
		-3.27441	2.75533					-4.88385	4.3764					-6.38967	5.70424
		-3.2652	2.75441					-4.87464	4.37594					-6.37816	5.70416
		-3.25599	2.75349					-4.86543	4.37549					-6.36665	5.70407
		-3.24678	2.75256					-4.85622	4.37503					-6.35513	5.70399
		-3.23757	2.75162					-4.84701	4.37456					-6.34362	5.7039
		-3.22836	2.75067					-4.8378	4.3741					-6.33211	5.70381
		-3.21915	2.74971					-4.82859	4.37362					-6.3206	5.70372
		-3.20994	2.74875					-4.81938	4.37315					-6.30908	5.70363
		-3.20073	2.74778					-4.81017	4.37267					-6.29757	5.70354
		-3.19152	2.7468					-4.80096	4.37218					-6.28606	5.70345
		-3.18231	2.74581					-4.79175	4.3717					-6.27454	5.70336
		-3.1731	2.74482					-4.78254	4.37121					-6.26303	5.70326
		-3.16389	2.74381					-4.77333	4.37071					-6.25152	5.70317
		-3.15468	2.7428					-4.76412	4.37021					-6.24001	5.70307
		-3.14547	2.74178					-4.75491	4.36971					-6.22849	5.70298
		-3.13626	2.74075					-4.7457	4.3692					-6.21698	5.70288
		-3.12705	2.73972					-4.73649	4.36868					-6.20547	5.70278
		-3.11784	2.73867					-4.72728	4.36817					-6.19395	5.70268
		-3.10863	2.73761					-4.71807	4.36765					-6.18244	5.70258
		-3.09942	2.73655					-4.70886	4.36712					-6.17093	5.70248
		-3.09021	2.73548					-4.69965	4.36659					-6.15942	5.70237
		-3.081	2.7344					-4.69043	4.36606					-6.1479	5.70227
		-3.07179	2.73331					-4.68122	4.36552					-6.13639	5.70216
		-3.06258	2.73221					-4.67201	4.36498					-6.12488	5.70205
		-3.05337	2.7311					-4.6628	4.36443					-6.11336	5.70195
		-3.04416	2.72999					-4.65359	4.36388					-6.10185	5.70184
		-3.03495	2.72886					-4.64438	4.36332					-6.09034	5.70172
		-3.02573	2.72772					-4.63517	4.36276					-6.07882	5.70161
		-3.01652	2.72658					-4.62596	4.3622					-6.06731	5.7015
		-3.00731	2.72543					-4.61675	4.36163					-6.0558	5.70138
		-2.9981	2.72426					-4.60754	4.36105					-6.04429	5.70127
		-2.98889	2.72309					-4.59833	4.36047					-6.03277	5.70115
		-2.97968	2.72191					-4.58912	4.35989					-6.02126	5.70103
		-2.97047	2.72072					-4.57991	4.3593					-6.00975	5.70091
		-2.96126	2.71952					-4.5707	4.35871					-5.99823	5.70079
		-2.95205	2.71831					-4.56149	4.35811					-5.98672	5.70067
		-2.94284	2.71709					-4.55228	4.35751					-5.97521	5.70054
		-2.93363	2.71586					-4.54307	4.3569					-5.9637	5.70042
		-2.92442	2.71462					-4.53386	4.35629					-5.95218	5.70029
		-2.91521	2.71336					-4.52465	4.35567					-5.94067	5.70016
		-2.906	2.7121					-4.51544	4.35505					-5.92916	5.70003
		-2.89679	2.71083					-4.50623	4.35442					-5.91764	5.6999
		-2.88758	2.70955					-4.49702	4.35379					-5.90613	5.69976
		-2.87837	2.70826					-4.48781	4.35315					-5.89462	5.69963
		-2.86916	2.70696					-4.4786	4.3525					-5.8831	5.69949
		-2.85995	2.70565					-4.46939	4.35186					-5.87159	5.69936
		-2.85074	2.70433					-4.46018	4.3512					-5.86008	5.69922
		-2.84153	2.703					-4.45097	4.35055					-5.84857	5.69908
		-2.83232	2.70165					-4.44176	4.34988					-5.83705	5.69893
		-2.82311	2.7003					-4.43255	4.34921					-5.82554	5.69879
		-2.8139	2.69894					-4.42334	4.34854					-5.81403	5.69864
		-2.80469	2.69756					-4.41412	4.34786					-5.80251	5.6985
		-2.79548	2.69618					-4.40491	4.34718					-5.791	5.69835
		-2.78627	2.69478					-4.3957	4.34649					-5.77949	5.6982
		-2.77706	2.69337					-4.38649	4.34579					-5.76798	5.69804
		-2.76785	2.69195					-4.37728	4.34509					-5.75646	5.69789
		-2.75864	2.69052					-4.36807	4.34438					-5.74495	5.69773
		-2.74942	2.68908					-4.35886	4.34367					-5.73344	5.69757
		-2.74021	2.68763					-4.34965	4.34295					-5.72192	5.69742
		-2.731	2.68617					-4.34044	4.34223					-5.71041	5.69725
		-2.72179	2.68469					-4.33123	4.3415					-5.6989	5.69709
		-2.71258	2.6832					-4.32202	4.34077					-5.68739	5.69693
		-2.70337	2.68171					-4.31281	4.34003					-5.67587	5.69676
		-2.69416	2.6802					-4.3036	4.33928					-5.66436	5.69659
		-2.68495	2.67867					-4.29439	4.33853					-5.65285	5.69642
		-2.67574	2.67714					-4.28518	4.33777					-5.64133	5.69625
		-2.66653	2.6756					-4.27597	4.33701					-5.62982	5.69607
		-2.65732	2.67404					-4.26676	4.33624					-5.61831	5.69589
		-2.64811	2.67247					-4.25755	4.33546					-5.60679	5.69572
		-2.6389	2.67089					-4.24834	4.33468					-5.59528	5.69554
		-2.62969	2.6693					-4.23913	4.3339					-5.58377	5.69535
		-2.62048	2.66769					-4.22992	4.3331					-5.57226	5.69517
		-2.61127	2.66608					-4.22071	4.3323					-5.56074	5.69498
		-2.60206	2.66445					-4.2115	4.3315					-5.54923	5.69479
		-2.59285	2.66281					-4.20229	4.33069					-5.53772	5.6946
		-2.58364	2.66115					-4.19308	4.32987					-5.5262	5.69441
		-2.57443	2.65948					-4.18387	4.32904					-5.51469	5.69421
		-2.56522	2.65781					-4.17466	4.32821					-5.50318	5.69401
		-2.55601	2.65611					-4.16545	4.32738					-5.49167	5.69381
		-2.5468	2.65441					-4.15624	4.32654					-5.48015	5.69361
		-2.53759	2.65269					-4.14702	4.32569					-5.46864	5.69341
		-2.52838	2.65096					-4.13781	4.32483					-5.45713	5.6932
		-2.51917	2.64922					-4.1286	4.32397					-5.44561	5.69299
		-2.50996	2.64746					-4.11939	4.3231					-5.4341	5.69278
		-2.50075	2.64569					-4.11018	4.32223					-5.42259	5.69257
		-2.49154	2.64391					-4.10097	4.32135					-5.41107	5.69235
		-2.48232	2.64212					-4.09176	4.32046					-5.39956	5.69213
		-2.47311	2.64031					-4.08255	4.31956					-5.38805	5.69191
		-2.4639	2.63848					-4.07334	4.31866					-5.37654	5.69169
		-2.45469	2.63665					-4.06413	4.31776					-5.36502	5.69146
		-2.44548	2.6348					-4.05492	4.31684					-5.35351	5.69123
		-2.43627	2.63294					-4.04571	4.31592					-5.342	5.691
		-2.42706	2.63106					-4.0365	4.31499					-5.33048	5.69076
		-2.41785	2.62917					-4.02729	4.31406					-5.31897	5.69053
		-2.40864	2.62727					-4.01808	4.31312					-5.30746	5.69029
		-2.39943	2.62535					-4.00887	4.31217					-5.29595	5.69005
		-2.39022	2.62342					-3.99966	4.31121					-5.28443	5.6898
		-2.38101	2.62147					-3.99045	4.31025					-5.27292	5.68955
		-2.3718	2.61952					-3.98124	4.30928					-5.26141	5.6893
		-2.36259	2.61754					-3.97203	4.3083					-5.24989	5.68905
		-2.35338	2.61556					-3.96282	4.30732					-5.23838	5.68879
		-2.34417	2.61355					-3.95361	4.30633					-5.22687	5.68854
		-2.33496	2.61154					-3.9444	4.30533					-5.21536	5.68827
		-2.32575	2.60951					-3.93519	4.30433					-5.20384	5.68801
		-2.31654	2.60746					-3.92598	4.30332					-5.19233	5.68774
		-2.30733	2.60541					-3.91677	4.3023					-5.18082	5.68747
		-2.29812	2.60333					-3.90756	4.30127					-5.1693	5.6872
		-2.28891	2.60124					-3.89835	4.30024					-5.15779	5.68692
		-2.2797	2.59914					-3.88914	4.2992					-5.14628	5.68664
		-2.27049	2.59702					-3.87992	4.29815					-5.13476	5.68636
		-2.26128	2.59489					-3.87071	4.29709					-5.12325	5.68607
		-2.25207	2.59275					-3.8615	4.29603					-5.11174	5.68578
		-2.24286	2.59058					-3.85229	4.29496					-5.10023	5.68549
		-2.23365	2.58841					-3.84308	4.29388					-5.08871	5.68519
		-2.22444	2.58622					-3.83387	4.2928					-5.0772	5.6849
		-2.21522	2.58401					-3.82466	4.2917					-5.06569	5.68459
		-2.20601	2.58179					-3.81545	4.2906					-5.05417	5.68429
		-2.1968	2.57955					-3.80624	4.2895					-5.04266	5.68398
		-2.18759	2.5773					-3.79703	4.28838					-5.03115	5.68367
		-2.17838	2.57503					-3.78782	4.28726					-5.01964	5.68335
		-2.16917	2.57275					-3.77861	4.28613					-5.00812	5.68303
		-2.15996	2.57045					-3.7694	4.28499					-4.99661	5.68271
		-2.15075	2.56814					-3.76019	4.28384					-4.9851	5.68238
		-2.14154	2.56581					-3.75098	4.28269					-4.97358	5.68205
		-2.13233	2.56346					-3.74177	4.28152					-4.96207	5.68171
		-2.12312	2.5611					-3.73256	4.28035					-4.95056	5.68138
		-2.11391	2.55872					-3.72335	4.27917					-4.93905	5.68103
		-2.1047	2.55633					-3.71414	4.27799					-4.92753	5.68069
		-2.09549	2.55393					-3.70493	4.27679					-4.91602	5.68034
		-2.08628	2.5515					-3.69572	4.27559					-4.90451	5.67999
		-2.07707	2.54906					-3.68651	4.27438					-4.89299	5.67963
		-2.06786	2.54661					-3.6773	4.27316					-4.88148	5.67927
		-2.05865	2.54414					-3.66809	4.27194					-4.86997	5.6789
		-2.04944	2.54165					-3.65888	4.2707					-4.85845	5.67853
		-2.04023	2.53915					-3.64967	4.26946					-4.84694	5.67816
		-2.03102	2.53663					-3.64046	4.26821					-4.83543	5.67778
		-2.02181	2.53409					-3.63125	4.26695					-4.82392	5.6774
		-2.0126	2.53154					-3.62204	4.26569					-4.8124	5.67702
		-2.00339	2.52897					-3.61283	4.26441					-4.80089	5.67663
		-1.99418	2.52639					-3.60361	4.26313					-4.78938	5.67623
		-1.98497	2.52379					-3.5944	4.26183					-4.77786	5.67583
		-1.97576	2.52117					-3.58519	4.26053					-4.76635	5.67543
		-1.96655	2.51854					-3.57598	4.25923					-4.75484	5.67502
		-1.95734	2.51589					-3.56677	4.25791					-4.74333	5.67461
		-1.94813	2.51323					-3.55756	4.25658					-4.73181	5.67419
		-1.93891	2.51054					-3.54835	4.25525					-4.7203	5.67377
		-1.9297	2.50784					-3.53914	4.25391					-4.70879	5.67335
		-1.92049	2.50513					-3.52993	4.25256					-4.69727	5.67292
		-1.91128	2.5024					-3.52072	4.2512					-4.68576	5.67248
		-1.90207	2.49965					-3.51151	4.24983					-4.67425	5.67204
		-1.89286	2.49689					-3.5023	4.24845					-4.66273	5.6716
		-1.88365	2.4941					-3.49309	4.24707					-4.65122	5.67115
		-1.87444	2.49131					-3.48388	4.24567					-4.63971	5.67069
		-1.86523	2.48849					-3.47467	4.24427					-4.6282	5.67023
		-1.85602	2.48566					-3.46546	4.24286					-4.61668	5.66977
		-1.84681	2.48281					-3.45625	4.24144					-4.60517	5.6693
		-1.8376	2.47995					-3.44704	4.24001					-4.59366	5.66883
		-1.82839	2.47706					-3.43783	4.23858					-4.58214	5.66835
		-1.81918	2.47417					-3.42862	4.23713					-4.57063	5.66786
		-1.80997	2.47125					-3.41941	4.23568					-4.55912	5.66737
		-1.80076	2.46832					-3.4102	4.23421					-4.54761	5.66687
		-1.79155	2.46537					-3.40099	4.23274					-4.53609	5.66637
		-1.78234	2.4624					-3.39178	4.23126					-4.52458	5.66587
		-1.77313	2.45942					-3.38257	4.22977					-4.51307	5.66535
		-1.76392	2.45642					-3.37336	4.22827					-4.50155	5.66484
		-1.75471	2.45341					-3.36415	4.22676					-4.49004	5.66431
		-1.7455	2.45037					-3.35494	4.22525					-4.47853	5.66378
		-1.73629	2.44732					-3.34573	4.22372					-4.46702	5.66325
		-1.72708	2.44426					-3.33651	4.22219					-4.4555	5.66271
		-1.71787	2.44117					-3.3273	4.22065					-4.44399	5.66216
		-1.70866	2.43807					-3.31809	4.21909					-4.43248	5.66161
		-1.69945	2.43495					-3.30888	4.21753					-4.42096	5.66105
		-1.69024	2.43182					-3.29967	4.21596					-4.40945	5.66049
		-1.68103	2.42867					-3.29046	4.21438					-4.39794	5.65992
		-1.67181	2.4255					-3.28125	4.21279					-4.38642	5.65934
		-1.6626	2.42232					-3.27204	4.2112					-4.37491	5.65876
		-1.65339	2.41912					-3.26283	4.20959					-4.3634	5.65817
		-1.64418	2.4159					-3.25362	4.20797					-4.35189	5.65757
		-1.63497	2.41266					-3.24441	4.20635					-4.34037	5.65697
		-1.62576	2.40941					-3.2352	4.20472					-4.32886	5.65636
		-1.61655	2.40614					-3.22599	4.20307					-4.31735	5.65575
		-1.60734	2.40286					-3.21678	4.20142					-4.30583	5.65513
		-1.59813	2.39955					-3.20757	4.19976					-4.29432	5.6545
		-1.58892	2.39624					-3.19836	4.19809					-4.28281	5.65386
		-1.57971	2.3929					-3.18915	4.19641					-4.2713	5.65322
		-1.5705	2.38955					-3.17994	4.19472					-4.25978	5.65257
		-1.56129	2.38618					-3.17073	4.19302					-4.24827	5.65192
		-1.55208	2.3828					-3.16152	4.19132					-4.23676	5.65126
		-1.54287	2.37939					-3.15231	4.1896					-4.22524	5.65059
		-1.53366	2.37598					-3.1431	4.18787					-4.21373	5.64991
		-1.52445	2.37254					-3.13389	4.18614					-4.20222	5.64923
		-1.51524	2.36909					-3.12468	4.18439					-4.1907	5.64854
		-1.50603	2.36563					-3.11547	4.18264					-4.17919	5.64784
		-1.49682	2.36214					-3.10626	4.18088					-4.16768	5.64713
		-1.48761	2.35864					-3.09705	4.17911					-4.15617	5.64642
		-1.4784	2.35513					-3.08784	4.17732					-4.14465	5.6457
		-1.46919	2.3516					-3.07863	4.17553					-4.13314	5.64497
		-1.45998	2.34805					-3.06941	4.17373					-4.12163	5.64423
		-1.45077	2.34448					-3.0602	4.17193					-4.11011	5.64349
		-1.44156	2.3409					-3.05099	4.17011					-4.0986	5.64274
		-1.43235	2.33731					-3.04178	4.16828					-4.08709	5.64198
		-1.42314	2.3337					-3.03257	4.16644					-4.07558	5.64121
		-1.41393	2.33007					-3.02336	4.16459					-4.06406	5.64044
		-1.40472	2.32643					-3.01415	4.16274					-4.05255	5.63965
		-1.3955	2.32277					-3.00494	4.16087					-4.04104	5.63886
		-1.38629	2.31909					-2.99573	4.159					-4.02952	5.63806
		-1.37708	2.3154					-2.98652	4.15711					-4.01801	5.63725
		-1.36787	2.3117					-2.97731	4.15522					-4.0065	5.63644
		-1.35866	2.30798					-2.9681	4.15332					-3.99499	5.63561
		-1.34945	2.30424					-2.95889	4.15141					-3.98347	5.63478
		-1.34024	2.30049					-2.94968	4.14948					-3.97196	5.63393
		-1.33103	2.29672					-2.94047	4.14755					-3.96045	5.63308
		-1.32182	2.29294					-2.93126	4.14561					-3.94893	5.63222
		-1.31261	2.28915					-2.92205	4.14366					-3.93742	5.63135
		-1.3034	2.28534					-2.91284	4.1417					-3.92591	5.63048
		-1.29419	2.28151					-2.90363	4.13973					-3.91439	5.62959
		-1.28498	2.27767					-2.89442	4.13776					-3.90288	5.62869
		-1.27577	2.27381					-2.88521	4.13577					-3.89137	5.62779
		-1.26656	2.26994					-2.876	4.13377					-3.87986	5.62687
		-1.25735	2.26606					-2.86679	4.13176					-3.86834	5.62595
		-1.24814	2.26216					-2.85758	4.12975					-3.85683	5.62502
		-1.23893	2.25825					-2.84837	4.12772					-3.84532	5.62407
		-1.22972	2.25432					-2.83916	4.12569					-3.8338	5.62312
		-1.22051	2.25038					-2.82995	4.12364					-3.82229	5.62216
		-1.2113	2.24643					-2.82074	4.12159					-3.81078	5.62118
		-1.20209	2.24246					-2.81153	4.11953					-3.79927	5.6202
		-1.19288	2.23848					-2.80232	4.11745					-3.78775	5.61921
		-1.18367	2.23448					-2.7931	4.11537					-3.77624	5.61821
		-1.17446	2.23048					-2.78389	4.11328					-3.76473	5.61719
		-1.16525	2.22645					-2.77468	4.11118					-3.75321	5.61617
		-1.15604	2.22242					-2.76547	4.10907					-3.7417	5.61514
		-1.14683	2.21837					-2.75626	4.10695					-3.73019	5.6141
		-1.13762	2.21431					-2.74705	4.10482					-3.71867	5.61304
		-1.1284	2.21024					-2.73784	4.10268					-3.70716	5.61198
		-1.11919	2.20615					-2.72863	4.10053					-3.69565	5.6109
		-1.10998	2.20205					-2.71942	4.09837					-3.68414	5.60982
		-1.10077	2.19794					-2.71021	4.09621					-3.67262	5.60872
		-1.09156	2.19382					-2.701	4.09403					-3.66111	5.60761
		-1.08235	2.18968					-2.69179	4.09184					-3.6496	5.60649
		-1.07314	2.18553					-2.68258	4.08965					-3.63808	5.60536
		-1.06393	2.18137					-2.67337	4.08744					-3.62657	5.60422
		-1.05472	2.1772					-2.66416	4.08523					-3.61506	5.60307
		-1.04551	2.17302					-2.65495	4.083					-3.60355	5.6019
		-1.0363	2.16882					-2.64574	4.08077					-3.59203	5.60073
		-1.02709	2.16462					-2.63653	4.07853					-3.58052	5.59954
		-1.01788	2.1604					-2.62732	4.07627					-3.56901	5.59834
		-1.00867	2.15617					-2.61811	4.07401					-3.55749	5.59713
		-0.99946	2.15193					-2.6089	4.07174					-3.54598	5.59591
		-0.99025	2.14768					-2.59969	4.06946					-3.53447	5.59468
		-0.981039	2.14342					-2.59048	4.06717					-3.52296	5.59343
		-0.971829	2.13915					-2.58127	4.06487					-3.51144	5.59217
		-0.962619	2.13487					-2.57206	4.06256					-3.49993	5.5909
		-0.953408	2.13057					-2.56285	4.06024					-3.48842	5.58962
		-0.944198	2.12627					-2.55364	4.05791					-3.4769	5.58832
		-0.934988	2.12196					-2.54443	4.05557					-3.46539	5.58701
		-0.925777	2.11764					-2.53522	4.05322					-3.45388	5.58569
		-0.916567	2.1133					-2.526	4.05086					-3.44236	5.58436
		-0.907357	2.10896					-2.51679	4.0485					-3.43085	5.58301
		-0.898146	2.10461					-2.50758	4.04612					-3.41934	5.58166
		-0.888936	2.10025					-2.49837	4.04373					-3.40783	5.58028
		-0.879726	2.09588					-2.48916	4.04134					-3.39631	5.5789
		-0.870515	2.0915					-2.47995	4.03893					-3.3848	5.5775
		-0.861305	2.08711					-2.47074	4.03651					-3.37329	5.57609
		-0.852095	2.08272					-2.46153	4.03409					-3.36177	5.57466
		-0.842884	2.07831					-2.45232	4.03166					-3.35026	5.57323
		-0.833674	2.0739					-2.44311	4.02921					-3.33875	5.57177
		-0.824464	2.06948					-2.4339	4.02676					-3.32724	5.57031
		-0.815253	2.06504					-2.42469	4.02429					-3.31572	5.56883
		-0.806043	2.06061					-2.41548	4.02182					-3.30421	5.56734
		-0.796833	2.05616					-2.40627	4.01934					-3.2927	5.56583
		-0.787622	2.0517					-2.39706	4.01685					-3.28118	5.56431
		-0.778412	2.04724					-2.38785	4.01434					-3.26967	5.56277
		-0.769202	2.04277					-2.37864	4.01183					-3.25816	5.56122
		-0.759991	2.03829					-2.36943	4.00931					-3.24664	5.55966
		-0.750781	2.03381					-2.36022	4.00678					-3.23513	5.55808
		-0.741571	2.02931					-2.35101	4.00424					-3.22362	5.55649
		-0.73236	2.02481					-2.3418	4.00169					-3.21211	5.55488
		-0.72315	2.0203					-2.33259	3.99913					-3.20059	5.55326
		-0.71394	2.01579					-2.32338	3.99656					-3.18908	5.55162
		-0.704729	2.01127					-2.31417	3.99398					-3.17757	5.54997
		-0.695519	2.00674					-2.30496	3.99139					-3.16605	5.5483
		-0.686308	2.0022					-2.29575	3.98879					-3.15454	5.54662
		-0.677098	1.99766					-2.28654	3.98618					-3.14303	5.54492
		-0.667888	1.99311					-2.27733	3.98356					-3.13152	5.54321
		-0.658677	1.98856					-2.26812	3.98093					-3.12	5.54149
		-0.649467	1.98399					-2.25891	3.9783					-3.10849	5.53974
		-0.640257	1.97942					-2.24969	3.97565					-3.09698	5.53798
		-0.631046	1.97485					-2.24048	3.97299					-3.08546	5.53621
		-0.621836	1.97027					-2.23127	3.97032					-3.07395	5.53442
		-0.612626	1.96568					-2.22206	3.96764					-3.06244	5.53261
		-0.603415	1.96108					-2.21285	3.96496					-3.05093	5.53079
		-0.594205	1.95648					-2.20364	3.96226					-3.03941	5.52896
		-0.584995	1.95188					-2.19443	3.95955					-3.0279	5.5271
		-0.575784	1.94726					-2.18522	3.95683					-3.01639	5.52523
		-0.566574	1.94264					-2.17601	3.95411					-3.00487	5.52335
		-0.557364	1.93802					-2.1668	3.95137					-2.99336	5.52144
		-0.548153	1.93338					-2.15759	3.94862					-2.98185	5.51953
		-0.538943	1.92875					-2.14838	3.94587					-2.97033	5.51759
		-0.529733	1.9241					-2.13917	3.9431					-2.95882	5.51564
		-0.520522	1.91945					-2.12996	3.94032					-2.94731	5.51367
		-0.511312	1.91479					-2.12075	3.93754					-2.9358	5.51169
		-0.502102	1.91013					-2.11154	3.93474					-2.92428	5.50968
		-0.492891	1.90546					-2.10233	3.93193					-2.91277	5.50767
		-0.483681	1.90078					-2.09312	3.92912					-2.90126	5.50563
		-0.474471	1.8961					-2.08391	3.92629					-2.88974	5.50358
		-0.46526	1.89141					-2.0747	3.92345					-2.87823	5.50151
		-0.45605	1.88671					-2.06549	3.9206					-2.86672	5.49942
		-0.44684	1.88201					-2.05628	3.91775					-2.85521	5.49732
		-0.437629	1.8773					-2.04707	3.91488					-2.84369	5.4952
		-0.428419	1.87259					-2.03786	3.912					-2.83218	5.49306
		-0.419209	1.86786					-2.02865	3.90912					-2.82067	5.4909
		-0.409998	1.86313					-2.01944	3.90622					-2.80915	5.48873
		-0.400788	1.8584					-2.01023	3.90331					-2.79764	5.48653
		-0.391578	1.85365					-2.00102	3.90039					-2.78613	5.48432
		-0.382367	1.8489					-1.99181	3.89746					-2.77462	5.4821
		-0.373157	1.84414					-1.98259	3.89453					-2.7631	5.47985
		-0.363947	1.83937					-1.97338	3.89158					-2.75159	5.47759
		-0.354736	1.8346					-1.96417	3.88862					-2.74008	5.47531
		-0.345526	1.82981					-1.95496	3.88565					-2.72856	5.47301
		-0.336316	1.82502					-1.94575	3.88267					-2.71705	5.47069
		-0.327105	1.82022					-1.93654	3.87968					-2.70554	5.46835
		-0.317895	1.81541					-1.92733	3.87668					-2.69402	5.466
		-0.308685	1.8106					-1.91812	3.87367					-2.68251	5.46363
		-0.299474	1.80577					-1.90891	3.87065					-2.671	5.46124
		-0.290264	1.80094					-1.8997	3.86762					-2.65949	5.45883
		-0.281054	1.79609					-1.89049	3.86458					-2.64797	5.4564
		-0.271843	1.79124					-1.88128	3.86153					-2.63646	5.45396
		-0.262633	1.78637					-1.87207	3.85847					-2.62495	5.45149
		-0.253422	1.7815					-1.86286	3.8554					-2.61343	5.44901
		-0.244212	1.77661					-1.85365	3.85231					-2.60192	5.44651
		-0.235002	1.77172					-1.84444	3.84922					-2.59041	5.44399
		-0.225791	1.76681					-1.83523	3.84612					-2.5789	5.44145
		-0.216581	1.7619					-1.82602	3.843					-2.56738	5.43889
		-0.207371	1.75697					-1.81681	3.83988					-2.55587	5.43631
		-0.19816	1.75203					-1.8076	3.83674					-2.54436	5.43372
		-0.18895	1.74708					-1.79839	3.8336					-2.53284	5.4311
		-0.17974	1.74211					-1.78918	3.83044					-2.52133	5.42847
		-0.170529	1.73714					-1.77997	3.82727					-2.50982	5.42581
		-0.161319	1.73215					-1.77076	3.8241					-2.4983	5.42314
		-0.152109	1.72715					-1.76155	3.82091					-2.48679	5.42045
		-0.142898	1.72213					-1.75234	3.81771					-2.47528	5.41774
		-0.133688	1.7171					-1.74313	3.8145					-2.46377	5.41501
		-0.124478	1.71206					-1.73392	3.81128					-2.45225	5.41226
		-0.115267	1.707					-1.72471	3.80805					-2.44074	5.40949
		-0.106057	1.70193					-1.71549	3.80481					-2.42923	5.40671
		-0.0968467	1.69684					-1.70628	3.80155					-2.41771	5.4039
		-0.0876364	1.69174					-1.69707	3.79829					-2.4062	5.40108
		-0.078426	1.68662					-1.68786	3.79501					-2.39469	5.39823
		-0.0692157	1.68149					-1.67865	3.79173					-2.38318	5.39537
		-0.0600053	1.67634					-1.66944	3.78843					-2.37166	5.39248
		-0.050795	1.67117					-1.66023	3.78512					-2.36015	5.38958
		-0.0415847	1.66599					-1.65102	3.78181					-2.34864	5.38666
		-0.0323743	1.66079					-1.64181	3.77848					-2.33712	5.38371
		-0.023164	1.65557					-1.6326	3.77513					-2.32561	5.38075
		-0.0139536	1.65034					-1.62339	3.77178					-2.3141	5.37777
		-0.00474331	1.64509					-1.61418	3.76842					-2.30259	5.37477
		0.00446704	1.63981					-1.60497	3.76504					-2.29107	5.37175
		0.0136774	1.63453					-1.59576	3.76166					-2.27956	5.36871
		0.0228877	1.62922					-1.58655	3.75826					-2.26805	5.36566
		0.0320981	1.62389					-1.57734	3.75485					-2.25653	5.36258
		0.0413084	1.61854					-1.56813	3.75143					-2.24502	5.35948
		0.0505187	1.61318					-1.55892	3.748					-2.23351	5.35636
		0.0597291	1.60779					-1.54971	3.74456					-2.22199	5.35323
		0.0689394	1.60239					-1.5405	3.74111					-2.21048	5.35007
		0.0781498	1.59696					-1.53129	3.73764					-2.19897	5.3469
		0.0873601	1.59151					-1.52208	3.73416					-2.18746	5.3437
		0.0965704	1.58605					-1.51287	3.73067					-2.17594	5.34049
		0.105781	1.58056					-1.50366	3.72717					-2.16443	5.33726
		0.114991	1.57505					-1.49445	3.72366					-2.15292	5.334
		0.124201	1.56952					-1.48524	3.72014					-2.1414	5.33073
		0.133412	1.56397					-1.47603	3.7166					-2.12989	5.32744
		0.142622	1.5584					-1.46682	3.71305					-2.11838	5.32413
		0.151832	1.55281					-1.45761	3.70949					-2.10687	5.3208
		0.161043	1.54719					-1.4484	3.70592					-2.09535	5.31745
		0.170253	1.54156					-1.43918	3.70234					-2.08384	5.31408
		0.179464	1.5359					-1.42997	3.69874					-2.07233	5.31069
		0.188674	1.53022					-1.42076	3.69514					-2.06081	5.30729
		0.197884	1.52452					-1.41155	3.69152					-2.0493	5.30386
		0.207095	1.5188					-1.40234	3.68789					-2.03779	5.30042
		0.216305	1.51306					-1.39313	3.68424					-2.02627	5.29695
		0.225515	1.50729					-1.38392	3.68059					-2.01476	5.29347
		0.234726	1.50151					-1.37471	3.67692					-2.00325	5.28997
		0.243936	1.4957					-1.3655	3.67324					-1.99174	5.28644
		0.253146	1.48987					-1.35629	3.66955					-1.98022	5.2829
		0.262357	1.48403					-1.34708	3.66585					-1.96871	5.27934
		0.271567	1.47816					-1.33787	3.66214					-1.9572	5.27577
		0.280777	1.47227					-1.32866	3.65841					-1.94568	5.27217
		0.289988	1.46636					-1.31945	3.65467					-1.93417	5.26855
		0.299198	1.46043					-1.31024	3.65092					-1.92266	5.26492
		0.308408	1.45448					-1.30103	3.64716					-1.91115	5.26126
		0.317619	1.44852					-1.29182	3.64338					-1.89963	5.25759
		0.326829	1.44253					-1.28261	3.6396					-1.88812	5.2539
		0.336039	1.43653					-1.2734	3.6358					-1.87661	5.25019
		0.34525	1.43051					-1.26419	3.63199					-1.86509	5.24646
		0.35446	1.42447					-1.25498	3.62817					-1.85358	5.24271
		0.36367	1.41841					-1.24577	3.62433					-1.84207	5.23895
		0.372881	1.41234					-1.23656	3.62049					-1.83056	5.23516
		0.382091	1.40625					-1.22735	3.61663					-1.81904	5.23136
		0.391301	1.40015					-1.21814	3.61276					-1.80753	5.22754
		0.400512	1.39404					-1.20893	3.60888					-1.79602	5.2237
		0.409722	1.38791					-1.19972	3.60499					-1.7845	5.21984
		0.418932	1.38176					-1.19051	3.60109					-1.77299	5.21596
		0.428143	1.37561					-1.1813	3.59718					-1.76148	5.21207
		0.437353	1.36944					-1.17208	3.59325					-1.74996	5.20815
		0.446563	1.36327					-1.16287	3.58932					-1.73845	5.20422
		0.455774	1.35708					-1.15366	3.58537					-1.72694	5.20027
		0.464984	1.35088					-1.14445	3.58141					-1.71543	5.1963
		0.474194	1.34468					-1.13524	3.57744					-1.70391	5.19232
		0.483405	1.33847					-1.12603	3.57347					-1.6924	5.18831
		0.492615	1.33225					-1.11682	3.56948					-1.68089	5.18429
		0.501825	1.32603					-1.10761	3.56548					-1.66937	5.18025
		0.511036	1.3198					-1.0984	3.56147					-1.65786	5.17619
		0.520246	1.31357					-1.08919	3.55745					-1.64635	5.17212
		0.529456	1.30734					-1.07998	3.55342					-1.63484	5.16802
		0.538667	1.30111					-1.07077	3.54938					-1.62332	5.16391
		0.547877	1.29488					-1.06156	3.54533					-1.61181	5.15978
		0.557087	1.28865					-1.05235	3.54127					-1.6003	5.15563
		0.566298	1.28242					-1.04314	3.5372					-1.58878	5.15146
		0.575508	1.2762					-1.03393	3.53312					-1.57727	5.14728
		0.584718	1.26998					-1.02472	3.52903					-1.56576	5.14308
		0.593929	1.26376					-1.01551	3.52493					-1.55424	5.13886
		0.603139	1.25756					-1.0063	3.52082					-1.54273	5.13462
		0.612349	1.25136					-0.997088	3.51671					-1.53122	5.13037
		0.62156	1.24517					-0.987878	3.51258					-1.51971	5.12609
		0.63077	1.239					-0.978668	3.50845					-1.50819	5.1218
		0.639981	1.23284					-0.969457	3.5043					-1.49668	5.11749
		0.649191	1.22669					-0.960247	3.50015					-1.48517	5.11317
		0.658401	1.22055					-0.951037	3.49599					-1.47365	5.10882
		0.667612	1.21444					-0.941826	3.49182					-1.46214	5.10446
		0.676822	1.20834					-0.932616	3.48764					-1.45063	5.10008
		0.686032	1.20226					-0.923406	3.48345					-1.43912	5.09568
		0.695243	1.1962					-0.914195	3.47926					-1.4276	5.09127
		0.704453	1.19016					-0.904985	3.47505					-1.41609	5.08683
		0.713663	1.18414					-0.895775	3.47083					-1.40458	5.08238
		0.722874	1.17815					-0.886564	3.46661					-1.39306	5.07791
		0.732084	1.17218					-0.877354	3.46238					-1.38155	5.07343
		0.741294	1.16624					-0.868144	3.45814					-1.37004	5.06892
		0.750505	1.16033					-0.858933	3.45389					-1.35853	5.0644
		0.759715	1.15445					-0.849723	3.44963					-1.34701	5.05986
		0.768925	1.14859					-0.840513	3.44536					-1.3355	5.0553
		0.778136	1.14277					-0.831302	3.44108					-1.32399	5.05072
		0.787346	1.13698					-0.822092	3.43679					-1.31247	5.04613
		0.796556	1.13122					-0.812882	3.43249					-1.30096	5.04152
		0.805767	1.1255					-0.803671	3.42818					-1.28945	5.03688
		0.814977	1.11981					-0.794461	3.42386					-1.27793	5.03223
		0.824187	1.11415					-0.785251	3.41953					-1.26642	5.02757
		0.833398	1.10853					-0.77604	3.41519					-1.25491	5.02288
		0.842608	1.10295					-0.76683	3.41084					-1.2434	5.01818
		0.851818	1.0974					-0.75762	3.40648					-1.23188	5.01345
		0.861029	1.09189					-0.748409	3.4021					-1.22037	5.00871
		0.870239	1.08641					-0.739199	3.39771					-1.20886	5.00395
		0.879449	1.08098					-0.729989	3.39332					-1.19734	4.99917
		0.88866	1.07558					-0.720778	3.3889					-1.18583	4.99437
		0.89787	1.07022					-0.711568	3.38448					-1.17432	4.98956
		0.90708	1.06489					-0.702358	3.38004					-1.16281	4.98472
		0.916291	1.05961					-0.693147	3.37559					-1.15129	4.97987
		0.925501	1.05436					-0.683937	3.37113					-1.13978	4.975
		0.934711	1.04914					-0.674726	3.36665					-1.12827	4.9701
		0.943922	1.04396					-0.665516	3.36216					-1.11675	4.96519
		0.953132	1.03882					-0.656306	3.35765					-1.10524	4.96026
		0.962342	1.03371					-0.647095	3.35313					-1.09373	4.95531
		0.971553	1.02864					-0.637885	3.34859					-1.08221	4.95034
		0.980763	1.02359					-0.628675	3.34404					-1.0707	4.94535
		0.989973	1.01858					-0.619464	3.33947					-1.05919	4.94034
		0.999184	1.0136					-0.610254	3.33489					-1.04768	4.93532
		1.00839	1.00864					-0.601044	3.33029					-1.03616	4.93027
		1.0176	1.00371					-0.591833	3.32567					-1.02465	4.9252
		1.02681	0.99881					-0.582623	3.32104					-1.01314	4.92011
		1.03603	0.99393					-0.573413	3.31639					-1.00162	4.915
		1.04524	0.989071					-0.564202	3.31173					-0.990112	4.90987
		1.05445	0.984232					-0.554992	3.30704					-0.978599	4.90472
		1.06366	0.979409					-0.545782	3.30235					-0.967086	4.89955
		1.07287	0.974603					-0.536571	3.29763					-0.955573	4.89436
		1.08208	0.969809					-0.527361	3.2929					-0.94406	4.88915
		1.09129	0.965026					-0.518151	3.28815					-0.932547	4.88392
		1.1005	0.960252					-0.50894	3.28339					-0.921034	4.87867
		1.10971	0.955484					-0.49973	3.27861					-0.909521	4.87339
		1.11892	0.950719					-0.49052	3.27382					-0.898008	4.8681
		1.12813	0.945957					-0.481309	3.26901					-0.886495	4.86278
		1.13734	0.941193					-0.472099	3.26418					-0.874982	4.85744
		1.14655	0.936426					-0.462889	3.25934					-0.863469	4.85208
		1.15576	0.931654					-0.453678	3.25449					-0.851956	4.8467
		1.16497	0.926874					-0.444468	3.24962					-0.840444	4.8413
		1.17418	0.922084					-0.435258	3.24474					-0.828931	4.83588
		1.18339	0.917281					-0.426047	3.23985					-0.817418	4.83043
		1.1926	0.912464					-0.416837	3.23494					-0.805905	4.82496
		1.20181	0.907631					-0.407627	3.23002					-0.794392	4.81947
		1.21102	0.90278					-0.398416	3.22509					-0.782879	4.81396
		1.22023	0.897909					-0.389206	3.22014					-0.771366	4.80843
		1.22944	0.893016					-0.379996	3.21519					-0.759853	4.80287
		1.23865	0.888101					-0.370785	3.21023					-0.74834	4.79729
		1.24786	0.883161					-0.361575	3.20525					-0.736827	4.79169
		1.25707	0.878196					-0.352365	3.20027					-0.725314	4.78607
		1.26628	0.873205					-0.343154	3.19527					-0.713801	4.78042
		1.27549	0.868188					-0.333944	3.19027					-0.702288	4.77475
		1.2847	0.863143					-0.324734	3.18526					-0.690776	4.76906
		1.29391	0.85807					-0.315523	3.18024					-0.679263	4.76334
		1.30313	0.85297					-0.306313	3.17522					-0.66775	4.7576
		1.31234	0.847844					-0.297103	3.17019					-0.656237	4.75184
		1.32155	0.842691					-0.287892	3.16514					-0.644724	4.74606
		1.33076	0.837512					-0.278682	3.1601					-0.633211	4.74025
		1.33997	0.832308					-0.269472	3.15504					-0.621698	4.73442
		1.34918	0.827081					-0.260261	3.14998					-0.610185	4.72857
		1.35839	0.821833					-0.251051	3.14491					-0.598672	4.7227
		1.3676	0.816565					-0.241841	3.13984					-0.587159	4.7168
		1.37681	0.811279					-0.23263	3.13476					-0.575646	4.71087
		1.38602	0.805977					-0.22342	3.12967					-0.564133	4.70493
		1.39523	0.800663					-0.214209	3.12457					-0.55262	4.69896
		1.40444	0.795339					-0.204999	3.11947					-0.541107	4.69297
		1.41365	0.790008					-0.195789	3.11436					-0.529595	4.68695
		1.42286	0.784674					-0.186578	3.10924					-0.518082	4.68092
		1.43207	0.779339					-0.177368	3.10411					-0.506569	4.67486
		1.44128	0.774007					-0.168158	3.09898					-0.495056	4.66877
		1.45049	0.768683					-0.158947	3.09383					-0.483543	4.66266
		1.4597	0.763369					-0.149737	3.08867					-0.47203	4.65653
		1.46891	0.75807					-0.140527	3.08351					-0.460517	4.65038
		1.47812	0.75279					-0.131316	3.07833					-0.449004	4.64421
		1.48733	0.747533					-0.122106	3.07315					-0.437491	4.63801
		1.49654	0.742303					-0.112896	3.06795					-0.425978	4.63179
		1.50575	0.737103					-0.103685	3.06274					-0.414465	4.62555
		1.51496	0.731939					-0.0944751	3.05752					-0.402952	4.61928
		1.52417	0.726814					-0.0852647	3.05228					-0.391439	4.61299
		1.53338	0.721731					-0.0760544	3.04703					-0.379927	4.60669
		1.54259	0.716694					-0.066844	3.04177					-0.368414	4.60035
		1.5518	0.711708					-0.0576337	3.03649					-0.356901	4.594
		1.56101	0.706774					-0.0484234	3.0312					-0.345388	4.58763
		1.57022	0.701897					-0.039213	3.02589					-0.333875	4.58123
		1.57944	0.697078					-0.0300027	3.02057					-0.322362	4.57482
		1.58865	0.692321					-0.0207923	3.01523					-0.310849	4.56838
		1.59786	0.687627					-0.011582	3.00987					-0.299336	4.56192
		1.60707	0.682999					-0.00237165	3.0045					-0.287823	4.55545
		1.61628	0.678438					0.00683869	2.99911					-0.27631	4.54895
		1.62549	0.673945					0.016049	2.99371					-0.264797	4.54243
		1.6347	0.669521					0.0252594	2.98829					-0.253284	4.5359
		1.64391	0.665166					0.0344697	2.98285					-0.241771	4.52934
		1.65312	0.660879					0.04368	2.97739					-0.230259	4.52277
		1.66233	0.656661					0.0528904	2.97192					-0.218746	4.51618
		1.67154	0.652511					0.0621007	2.96643					-0.207233	4.50957
		1.68075	0.648426					0.0713111	2.96092					-0.19572	4.50295
		1.68996	0.644406					0.0805214	2.9554					-0.184207	4.4963
		1.69917	0.640448					0.0897318	2.94985					-0.172694	4.48965
		1.70838	0.636549					0.0989421	2.94429					-0.161181	4.48297
		1.71759	0.632706					0.108152	2.93872					-0.149668	4.47628
		1.7268	0.628916					0.117363	2.93313					-0.138155	4.46958
		1.73601	0.625176					0.126573	2.92752					-0.126642	4.46286
		1.74522	0.621481					0.135783	2.92189					-0.115129	4.45613
		1.75443	0.617826					0.144994	2.91625					-0.103616	4.44939
		1.76364	0.614209					0.154204	2.9106					-0.0921034	4.44264
		1.77285	0.610623					0.163414	2.90493					-0.0805905	4.43587
		1.78206	0.607064					0.172625	2.89924					-0.0690776	4.42909
		1.79127	0.603526					0.181835	2.89354					-0.0575646	4.4223
		1.80048	0.600006					0.191045	2.88782					-0.0460517	4.4155
		1.80969	0.596497					0.200256	2.88209					-0.0345388	4.4087
		1.8189	0.592995					0.209466	2.87635					-0.0230259	4.40188
		1.82811	0.589495					0.218677	2.87059					-0.0115129	4.39506
		1.83732	0.585991					0.227887	2.86482					0	4.38822
		1.84654	0.58248					0.237097	2.85903					0.0115129	4.38139
		1.85575	0.578956					0.246308	2.85324					0.0230259	4.37454
		1.86496	0.575416					0.255518	2.84743					0.0345388	4.36769
		1.87417	0.571856					0.264728	2.84161					0.0460517	4.36083
		1.88338	0.568271					0.273939	2.83578					0.0575646	4.35396
		1.89259	0.564659					0.283149	2.82995					0.0690776	4.34709
		1.9018	0.561017					0.292359	2.8241					0.0805905	4.34022
		1.91101	0.557342					0.30157	2.81824					0.0921034	4.33334
		1.92022	0.553634					0.31078	2.81237					0.103616	4.32645
		1.92943	0.54989					0.31999	2.8065					0.115129	4.31956
		1.93864	0.546109					0.329201	2.80062					0.126642	4.31267
		1.94785	0.542292					0.338411	2.79473					0.138155	4.30577
		1.95706	0.538438					0.347621	2.78884					0.149668	4.29886
		1.96627	0.534548					0.356832	2.78294					0.161181	4.29195
		1.97548	0.530624					0.366042	2.77703					0.172694	4.28503
		1.98469	0.526667					0.375252	2.77113					0.184207	4.27811
		1.9939	0.52268					0.384463	2.76521					0.19572	4.27118
		2.00311	0.518665					0.393673	2.7593					0.207233	4.26424
		2.01232	0.514626					0.402883	2.75338					0.218746	4.25729
		2.02153	0.510566					0.412094	2.74746					0.230259	4.25033
		2.03074	0.50649					0.421304	2.74153					0.241771	4.24336
		2.03995	0.502401					0.430514	2.7356					0.253284	4.23639
		2.04916	0.498306					0.439725	2.72967					0.264797	4.2294
		2.05837	0.494208					0.448935	2.72374					0.27631	4.2224
		2.06758	0.490113					0.458145	2.71781					0.287823	4.21538
		2.07679	0.486027					0.467356	2.71187					0.299336	4.20835
		2.086	0.481955					0.476566	2.70593					0.310849	4.2013
		2.09521	0.477903					0.485776	2.69998					0.322362	4.19424
		2.10442	0.473877					0.494987	2.69403					0.333875	4.18716
		2.11363	0.469881					0.504197	2.68807					0.345388	4.18006
		2.12285	0.465923					0.513407	2.68211					0.356901	4.17294
		2.13206	0.462007					0.522618	2.67614					0.368414	4.1658
		2.14127	0.458138					0.531828	2.67017					0.379927	4.15864
		2.15048	0.454321					0.541038	2.66418					0.391439	4.15145
		2.15969	0.450561					0.550249	2.65819					0.402952	4.14424
		2.1689	0.446863					0.559459	2.65218					0.414465	4.13701
		2.17811	0.443229					0.568669	2.64616					0.425978	4.12975
		2.18732	0.439664					0.57788	2.64013					0.437491	4.12246
		2.19653	0.43617					0.58709	2.63408					0.449004	4.11514
		2.20574	0.432749					0.5963	2.62801					0.460517	4.10779
		2.21495	0.429404					0.605511	2.62193					0.47203	4.10041
		2.22416	0.426136					0.614721	2.61582					0.483543	4.093
		2.23337	0.422946					0.623931	2.60969					0.495056	4.08556
		2.24258	0.419833					0.633142	2.60355					0.506569	4.07808
		2.25179	0.416798					0.642352	2.59738					0.518082	4.07057
		2.261	0.413838					0.651563	2.59118					0.529595	4.06302
		2.27021	0.410953					0.660773	2.58496					0.541107	4.05544
		2.27942	0.40814					0.669983	2.57871					0.55262	4.04781
		2.28863	0.405397					0.679194	2.57244					0.564133	4.04015
		2.29784	0.40272					0.688404	2.56613					0.575646	4.03245
		2.30705	0.400105					0.697614	2.55981					0.587159	4.0247
		2.31626	0.397548					0.706825	2.55345					0.598672	4.01692
		2.32547	0.395044					0.716035	2.54706					0.610185	4.00909
		2.33468	0.392589					0.725245	2.54065					0.621698	4.00122
		2.34389	0.390176					0.734456	2.53421					0.633211	3.99331
		2.3531	0.3878					0.743666	2.52775					0.644724	3.98535
		2.36231	0.385456					0.752876	2.52126					0.656237	3.97736
		2.37152	0.383137					0.762087	2.51474					0.66775	3.96931
		2.38073	0.380838					0.771297	2.5082					0.679263	3.96123
		2.38995	0.378551					0.780507	2.50165					0.690776	3.9531
		2.39916	0.376271					0.789718	2.49507					0.702288	3.94493
		2.40837	0.373992					0.798928	2.48847					0.713801	3.93672
		2.41758	0.371708					0.808138	2.48185					0.725314	3.92848
		2.42679	0.369414					0.817349	2.47523					0.736827	3.92019
		2.436	0.367104					0.826559	2.46859					0.74834	3.91188
		2.44521	0.364773					0.835769	2.46193					0.759853	3.90353
		2.45442	0.362416					0.84498	2.45527					0.771366	3.89516
		2.46363	0.36003					0.85419	2.44861					0.782879	3.88677
		2.47284	0.357611					0.8634	2.44194					0.794392	3.87835
		2.48205	0.355155					0.872611	2.43526					0.805905	3.86992
		2.49126	0.35266					0.881821	2.42859					0.817418	3.86147
		2.50047	0.350125					0.891031	2.42192					0.828931	3.85302
		2.50968	0.347547					0.900242	2.41525					0.840444	3.84457
		2.51889	0.344926					0.909452	2.40859					0.851956	3.83612
		2.5281	0.342261					0.918662	2.40193					0.863469	3.82768
		2.53731	0.339554					0.927873	2.39528					0.874982	3.81925
		2.54652	0.336806					0.937083	2.38864					0.886495	3.81083
		2.55573	0.334017					0.946293	2.38201					0.898008	3.80243
		2.56494	0.331191					0.955504	2.37539					0.909521	3.79406
		2.57415	0.32833					0.964714	2.36877					0.921034	3.78571
		2.58336	0.325439					0.973924	2.36217					0.932547	3.7774
		2.59257	0.322519					0.983135	2.35557					0.94406	3.76911
		2.60178	0.319578					0.992345	2.34899					0.955573	3.76086
		2.61099	0.316618					1.00156	2.34241					0.967086	3.75264
		2.6202	0.313646					1.01077	2.33584					0.978599	3.74445
		2.62941	0.310666					1.01998	2.32927					0.990112	3.7363
		2.63862	0.307686					1.02919	2.32271					1.00162	3.72817
		2.64783	0.304709					1.0384	2.31615					1.01314	3.72008
		2.65705	0.301744					1.04761	2.3096					1.02465	3.71201
		2.66626	0.298795					1.05682	2.30304					1.03616	3.70396
		2.67547	0.295869					1.06603	2.29647					1.04768	3.69592
		2.68468	0.292973					1.07524	2.28991					1.05919	3.6879
		2.69389	0.290111					1.08445	2.28333					1.0707	3.67988
		2.7031	0.287291					1.09366	2.27674					1.08221	3.67186
		2.71231	0.284516					1.10287	2.27014					1.09373	3.66383
		2.72152	0.281794					1.11208	2.26352					1.10524	3.65579
		2.73073	0.279128					1.12129	2.25689					1.11675	3.64772
		2.73994	0.276523					1.1305	2.25023					1.12827	3.63963
		2.74915	0.273982					1.13971	2.24356					1.13978	3.6315
		2.75836	0.27151					1.14892	2.23685					1.15129	3.62332
		2.76757	0.26911					1.15813	2.23012					1.16281	3.61511
		2.77678	0.266783					1.16734	2.22337					1.17432	3.60683
		2.78599	0.264531					1.17655	2.21658					1.18583	3.59851
		2.7952	0.262356					1.18576	2.20976					1.19734	3.59012
		2.80441	0.260258					1.19497	2.20291					1.20886	3.58166
		2.81362	0.258236					1.20418	2.19602					1.22037	3.57315
		2.82283	0.256291					1.21339	2.1891					1.23188	3.56456
		2.83204	0.254419					1.2226	2.18214					1.2434	3.5559
		2.84125	0.25262					1.23181	2.17515					1.25491	3.54718
		2.85046	0.250891					1.24102	2.16813					1.26642	3.5384
		2.85967	0.249228					1.25023	2.16107					1.27793	3.52955
		2.86888	0.247627					1.25944	2.15397					1.28945	3.52064
		2.87809	0.246084					1.26866	2.14685					1.30096	3.51167
		2.8873	0.244594					1.27787	2.13969					1.31247	3.50265
		2.89651	0.243152					1.28708	2.13251					1.32399	3.49358
		2.90572	0.241751					1.29629	2.12529					1.3355	3.48448
		2.91493	0.240387					1.3055	2.11806					1.34701	3.47533
		2.92414	0.239052					1.31471	2.11079					1.35853	3.46616
		2.93336	0.23774					1.32392	2.10351					1.37004	3.45696
		2.94257	0.236445					1.33313	2.09621					1.38155	3.44774
		2.95178	0.235159					1.34234	2.0889					1.39306	3.4385
		2.96099	0.233876					1.35155	2.08157					1.40458	3.42926
		2.9702	0.232589					1.36076	2.07423					1.41609	3.42001
		2.97941	0.231292					1.36997	2.06688					1.4276	3.41076
		2.98862	0.229978					1.37918	2.05953					1.43912	3.40152
		2.99783	0.228641					1.38839	2.05218					1.45063	3.39228
		3.00704	0.227276					1.3976	2.04483					1.46214	3.38305
		3.01625	0.225876					1.40681	2.03748					1.47365	3.37382
		3.02546	0.224438					1.41602	2.03014					1.48517	3.36461
		3.03467	0.222956					1.42523	2.02281					1.49668	3.35541
		3.04388	0.221428					1.43444	2.01549					1.50819	3.34622
		3.05309	0.219849					1.44365	2.00818					1.51971	3.33704
		3.0623	0.218216					1.45286	2.00089					1.53122	3.32788
		3.07151	0.21653					1.46207	1.99361					1.54273	3.31872
		3.08072	0.214787					1.47128	1.98635					1.55424	3.30957
		3.08993	0.212987					1.48049	1.97911					1.56576	3.30042
		3.09914	0.211131					1.4897	1.97189					1.57727	3.29128
		3.10835	0.20922					1.49891	1.96468					1.58878	3.28214
		3.11756	0.207255					1.50812	1.9575					1.6003	3.273
		3.12677	0.205239					1.51733	1.95033					1.61181	3.26386
		3.13598	0.203175					1.52654	1.94318					1.62332	3.25471
		3.14519	0.201066					1.53576	1.93604					1.63484	3.24556
		3.1544	0.198917					1.54497	1.92892					1.64635	3.2364
		3.16361	0.196734					1.55418	1.92182					1.65786	3.22724
		3.17282	0.194522					1.56339	1.91472					1.66937	3.21807
		3.18203	0.192286					1.5726	1.90763					1.68089	3.20889
		3.19124	0.190034					1.58181	1.90055					1.6924	3.1997
		3.20046	0.187772					1.59102	1.89348					1.70391	3.19051
		3.20967	0.185508					1.60023	1.8864					1.71543	3.18131
		3.21888	0.183249					1.60944	1.87933					1.72694	3.1721
		3.22809	0.181003					1.61865	1.87225					1.73845	3.16288
		3.2373	0.178777					1.62786	1.86516					1.74996	3.15366
		3.24651	0.176579					1.63707	1.85806					1.76148	3.14443
		3.25572	0.174417					1.64628	1.85094					1.77299	3.1352
		3.26493	0.172298					1.65549	1.84381					1.7845	3.12596
		3.27414	0.17023					1.6647	1.83666					1.79602	3.11672
		3.28335	0.168219					1.67391	1.82949					1.80753	3.10747
		3.29256	0.166272					1.68312	1.82229					1.81904	3.09822
		3.30177	0.164394					1.69233	1.81507					1.83056	3.08896
		3.31098	0.162592					1.70154	1.80781					1.84207	3.07969
		3.32019	0.160871					1.71075	1.80053					1.85358	3.07042
		3.3294	0.159233					1.71996	1.79321					1.86509	3.06113
		3.33861	0.157683					1.72917	1.78585					1.87661	3.05183
		3.34782	0.156224					1.73838	1.77846					1.88812	3.04251
		3.35703	0.154857					1.74759	1.77104					1.89963	3.03317
		3.36624	0.153584					1.7568	1.76358					1.91115	3.02381
		3.37545	0.152403					1.76601	1.75608					1.92266	3.01443
		3.38466	0.151316					1.77522	1.74855					1.93417	3.00501
		3.39387	0.150319					1.78443	1.74098					1.94568	2.99556
		3.40308	0.149411					1.79364	1.73338					1.9572	2.98608
		3.41229	0.148587					1.80286	1.72575					1.96871	2.97656
		3.4215	0.147844					1.81207	1.7181					1.98022	2.967
		3.43071	0.147177					1.82128	1.71041					1.99174	2.95739
		3.43992	0.146579					1.83049	1.7027					2.00325	2.94774
		3.44913	0.146045					1.8397	1.69497					2.01476	2.93804
		3.45834	0.145565					1.84891	1.68723					2.02627	2.92829
		3.46756	0.145133					1.85812	1.67947					2.03779	2.91849
		3.47677	0.144741					1.86733	1.67169					2.0493	2.90865
		3.48598	0.144378					1.87654	1.66391					2.06081	2.89875
		3.49519	0.144037					1.88575	1.65613					2.07233	2.88882
		3.5044	0.143706					1.89496	1.64835					2.08384	2.87884
		3.51361	0.143378					1.90417	1.64057					2.09535	2.86882
		3.52282	0.143041					1.91338	1.6328					2.10687	2.85877
		3.53203	0.142686					1.92259	1.62504					2.11838	2.84868
		3.54124	0.142303					1.9318	1.6173					2.12989	2.83857
		3.55045	0.141883					1.94101	1.60958					2.1414	2.82844
		3.55966	0.141418					1.95022	1.60187					2.15292	2.81829
		3.56887	0.140898					1.95943	1.59419					2.16443	2.80814
		3.57808	0.140315					1.96864	1.58653					2.17594	2.79798
		3.58729	0.139663					1.97785	1.5789					2.18746	2.78782
		3.5965	0.138934					1.98706	1.5713					2.19897	2.77768
		3.60571	0.138124					1.99627	1.56374					2.21048	2.76754
		3.61492	0.137226					2.00548	1.5562					2.22199	2.75743
		3.62413	0.136239					2.01469	1.54869					2.23351	2.74734
		3.63334	0.135158					2.0239	1.54122					2.24502	2.73727
		3.64255	0.133983					2.03311	1.53378					2.25653	2.72724
		3.65176	0.132712					2.04232	1.52636					2.26805	2.71724
		3.66097	0.131347					2.05153	1.51898					2.27956	2.70728
		3.67018	0.12989					2.06074	1.51163					2.29107	2.69736
		3.67939	0.128344					2.06995	1.5043					2.30259	2.68747
		3.6886	0.126713					2.07917	1.49699					2.3141	2.67762
		3.69781	0.125002					2.08838	1.48971					2.32561	2.6678
		3.70702	0.123218					2.09759	1.48245					2.33712	2.65801
		3.71623	0.121368					2.1068	1.4752					2.34864	2.64825
		3.72544	0.119461					2.11601	1.46796					2.36015	2.63851
		3.73465	0.117507					2.12522	1.46074					2.37166	2.62879
		3.74387	0.115515					2.13443	1.45352					2.38318	2.61908
		3.75308	0.113496					2.14364	1.4463					2.39469	2.60938
		3.76229	0.111461					2.15285	1.43908					2.4062	2.59968
		3.7715	0.109423					2.16206	1.43187					2.41771	2.58997
		3.78071	0.107393					2.17127	1.42464					2.42923	2.58025
		3.78992	0.105384					2.18048	1.41741					2.44074	2.57051
		3.79913	0.103407					2.18969	1.41016					2.45225	2.56075
		3.80834	0.101475					2.1989	1.4029					2.46377	2.55095
		3.81755	0.0996001					2.20811	1.39563					2.47528	2.54112
		3.82676	0.097793					2.21732	1.38834					2.48679	2.53125
		3.83597	0.0960647					2.22653	1.38103					2.4983	2.52133
		3.84518	0.0944253					2.23574	1.3737					2.50982	2.51136
		3.85439	0.0928841					2.24495	1.36634					2.52133	2.50134
		3.8636	0.0914495					2.25416	1.35897					2.53284	2.49127
		3.87281	0.0901285					2.26337	1.35158					2.54436	2.48114
		3.88202	0.0889273					2.27258	1.34416					2.55587	2.47097
		3.89123	0.0878505					2.28179	1.33673					2.56738	2.46074
		3.90044	0.0869017					2.291	1.32928					2.5789	2.45046
		3.90965	0.0860829					2.30021	1.32181					2.59041	2.44014
		3.91886	0.0853946					2.30942	1.31433					2.60192	2.42978
		3.92807	0.084836					2.31863	1.30683					2.61343	2.41938
		3.93728	0.0844047					2.32784	1.29932					2.62495	2.40894
		3.94649	0.0840971					2.33705	1.29181					2.63646	2.39849
		3.9557	0.0839078					2.34627	1.28428					2.64797	2.38801
		3.96491	0.0838303					2.35548	1.27676					2.65949	2.37752
		3.97412	0.0838567					2.36469	1.26924					2.671	2.36702
		3.98333	0.0839778					2.3739	1.26172					2.68251	2.35652
		3.99254	0.0841835					2.38311	1.2542					2.69402	2.34603
		4.00175	0.0844625					2.39232	1.2467					2.70554	2.33554
		4.01097	0.0848027					2.40153	1.23921					2.71705	2.32507
		4.02018	0.0851912					2.41074	1.23173					2.72856	2.31462
		4.02939	0.0856147					2.41995	1.22428					2.74008	2.30419
		4.0386	0.0860591					2.42916	1.21684					2.75159	2.29379
		4.04781	0.0865105					2.43837	1.20944					2.7631	2.28341
		4.05702	0.0869547					2.44758	1.20205					2.77462	2.27307
		4.06623	0.0873775					2.45679	1.1947					2.78613	2.26275
		4.07544	0.0877651					2.466	1.18737					2.79764	2.25246
		4.08465	0.088104					2.47521	1.18008					2.80915	2.24219
		4.09386	0.0883815					2.48442	1.17283					2.82067	2.23194
		4.10307	0.0885856					2.49363	1.1656					2.83218	2.22172
		4.11228	0.0887052					2.50284	1.15841					2.84369	2.21151
		4.12149	0.08873					2.51205	1.15126					2.85521	2.2013
		4.1307	0.0886513					2.52126	1.14415					2.86672	2.19111
		4.13991	0.0884615					2.53047	1.13707					2.87823	2.18091
		4.14912	0.0881544					2.53968	1.13002					2.88974	2.1707
		4.15833	0.0877253					2.54889	1.12301					2.90126	2.16048
		4.16754	0.0871709					2.5581	1.11604					2.91277	2.15025
		4.17675	0.0864898					2.56731	1.1091					2.92428	2.13998
		4.18596	0.0856818					2.57652	1.10219					2.9358	2.12969
		4.19517	0.0847486					2.58573	1.09531					2.94731	2.11937
		4.20438	0.0836934					2.59494	1.08846					2.95882	2.10901
		4.21359	0.0825208					2.60415	1.08164					2.97033	2.09861
		4.2228	0.0812373					2.61337	1.07485					2.98185	2.08817
		4.23201	0.0798502					2.62258	1.06808					2.99336	2.07769
		4.24122	0.0783688					2.63179	1.06133					3.00487	2.06716
		4.25043	0.076803					2.641	1.0546					3.01639	2.05659
		4.25964	0.0751641					2.65021	1.0479					3.0279	2.04598
		4.26885	0.0734644					2.65942	1.04121					3.03941	2.03533
		4.27806	0.0717169					2.66863	1.03454					3.05093	2.02465
		4.28728	0.0699351					2.67784	1.02788					3.06244	2.01393
		4.29649	0.0681331					2.68705	1.02124					3.07395	2.0032
		4.3057	0.0663254					2.69626	1.01462					3.08546	1.99245
		4.31491	0.0645263					2.70547	1.008					3.09698	1.98168
		4.32412	0.0627503					2.71468	1.0014					3.10849	1.97092
		4.33333	0.0610116					2.72389	0.994806					3.12	1.96016
		4.34254	0.0593239					2.7331	0.988224					3.13152	1.94941
		4.35175	0.0577004					2.74231	0.981652					3.14303	1.93867
		4.36096	0.0561536					2.75152	0.975091					3.15454	1.92797
		4.37017	0.054695					2.76073	0.968539					3.16605	1.91729
		4.37938	0.053335					2.76994	0.961998					3.17757	1.90666
		4.38859	0.0520832					2.77915	0.955468					3.18908	1.89607
		4.3978	0.0509476					2.78836	0.948949					3.20059	1.88553
		4.40701	0.0499348					2.79757	0.942442					3.21211	1.87504
		4.41622	0.0490503					2.80678	0.935947					3.22362	1.86461
		4.42543	0.048298					2.81599	0.929467					3.23513	1.85424
		4.43464	0.0476802					2.8252	0.923					3.24664	1.84393
		4.44385	0.0471974					2.83441	0.916549					3.25816	1.83367
		4.45306	0.0468493					2.84362	0.910114					3.26967	1.82348
		4.46227	0.0466332					2.85283	0.903697					3.28118	1.81334
		4.47148	0.0465457					2.86204	0.897299					3.2927	1.80325
		4.48069	0.0465813					2.87125	0.890921					3.30421	1.79322
		4.4899	0.0467335					2.88046	0.884563					3.31572	1.78322
		4.49911	0.0469947					2.88968	0.878228					3.32724	1.77326
		4.50832	0.0473557					2.89889	0.871916					3.33875	1.76333
		4.51753	0.0478066					2.9081	0.865628					3.35026	1.75343
		4.52674	0.0483362					2.91731	0.859365					3.36177	1.74354
		4.53595	0.0489331					2.92652	0.853128					3.37329	1.73366
		4.54516	0.0495847					2.93573	0.846918					3.3848	1.72379
		4.55438	0.0502781					2.94494	0.840736					3.39631	1.7139
		4.56359	0.0510002					2.95415	0.834583					3.40783	1.70401
		4.5728	0.0517376					2.96336	0.828458					3.41934	1.69409
		4.58201	0.0524769					2.97257	0.822364					3.43085	1.68414
		4.59122	0.0532048					2.98178	0.816299					3.44236	1.67417
		4.60043	0.0539083					2.99099	0.810265					3.45388	1.66416
		4.60964	0.054575					3.0002	0.804262					3.46539	1.6541
		4.61885	0.0551928					3.00941	0.79829					3.4769	1.644
		4.62806	0.0557506					3.01862	0.792349					3.48842	1.63386
		4.63727	0.0562379					3.02783	0.78644					3.49993	1.62367
		4.64648	0.0566451					3.03704	0.780563					3.51144	1.61343
		4.65569	0.0569638					3.04625	0.774716					3.52296	1.60314
		4.6649	0.0571868					3.05546	0.768902					3.53447	1.59281
		4.67411	0.0573077					3.06467	0.763118					3.54598	1.58244
		4.68332	0.0573216					3.07388	0.757366					3.55749	1.57203
		4.69253	0.0572249					3.08309	0.751645					3.56901	1.56159
		4.70174	0.0570151					3.0923	0.745955					3.58052	1.55112
		4.71095	0.0566911					3.10151	0.740296					3.59203	1.54063
		4.72016	0.0562531					3.11072	0.734667					3.60355	1.53012
		4.72937	0.0557024					3.11993	0.729069					3.61506	1.51961
		4.73858	0.0550417					3.12914	0.7235					3.62657	1.50909
		4.74779	0.0542747					3.13835	0.717962					3.63808	1.49858
		4.757	0.0534064					3.14756	0.712454					3.6496	1.48808
		4.76621	0.0524425					3.15678	0.706975					3.66111	1.4776
		4.77542	0.0513899					3.16599	0.701526					3.67262	1.46715
		4.78463	0.0502563					3.1752	0.696105					3.68414	1.45673
		4.79384	0.0490499					3.18441	0.690714					3.69565	1.44636
		4.80305	0.0477798					3.19362	0.685353					3.70716	1.43603
		4.81226	0.0464554					3.20283	0.680019					3.71867	1.42575
		4.82148	0.0450866					3.21204	0.674715					3.73019	1.41553
		4.83069	0.0436835					3.22125	0.66944					3.7417	1.40537
		4.8399	0.0422563					3.23046	0.664193					3.75321	1.39527
		4.84911	0.0408154					3.23967	0.658974					3.76473	1.38524
		4.85832	0.0393709					3.24888	0.653784					3.77624	1.37527
		4.86753	0.0379328					3.25809	0.648623					3.78775	1.36538
		4.87674	0.0365107					3.2673	0.64349					3.79927	1.35555
		4.88595	0.035114					3.27651	0.638385					3.81078	1.34579
		4.89516	0.0337513					3.28572	0.633308					3.82229	1.3361
		4.90437	0.0324309					3.29493	0.628259					3.8338	1.32648
		4.91358	0.0311603					3.30414	0.623239					3.84532	1.31692
		4.92279	0.0299462					3.31335	0.618246					3.85683	1.30742
		4.932	0.0287947					3.32256	0.613282					3.86834	1.29799
		4.94121	0.027711					3.33177	0.608345					3.87986	1.28861
		4.95042	0.0266994					3.34098	0.603436					3.89137	1.27928
		4.95963	0.0257634					3.35019	0.598554					3.90288	1.27
		4.96884	0.0249056					3.3594	0.5937					3.91439	1.26078
		4.97805	0.0241276					3.36861	0.588873					3.92591	1.25159
		4.98726	0.0234303					3.37782	0.584073					3.93742	1.24245
		4.99647	0.0228138					3.38703	0.579301					3.94893	1.23334
		5.00568	0.0222773					3.39624	0.574555					3.96045	1.22427
		5.01489	0.021819					3.40545	0.569835					3.97196	1.21523
		5.0241	0.0214368					3.41466	0.565142					3.98347	1.20622
		5.03331	0.0211276					3.42387	0.560476					3.99499	1.19724
		5.04252	0.0208879					3.43309	0.555835					4.0065	1.18829
		5.05173	0.0207135					3.4423	0.551221					4.01801	1.17936
		5.06094	0.0205999					3.45151	0.546633					4.02952	1.17046
		5.07015	0.0205422					3.46072	0.54207					4.04104	1.16159
		5.07936	0.0205349					3.46993	0.537533					4.05255	1.15274
		5.08857	0.0205728					3.47914	0.533021					4.06406	1.14391
		5.09779	0.0206501					3.48835	0.528536					4.07558	1.13512
		5.107	0.0207611					3.49756	0.524075					4.08709	1.12635
		5.11621	0.0209001					3.50677	0.519641					4.0986	1.11761
		5.12542	0.0210616					3.51598	0.515232					4.11011	1.1089
		5.13463	0.0212401					3.52519	0.510849					4.12163	1.10022
		5.14384	0.0214304					3.5344	0.506492					4.13314	1.09158
		5.15305	0.0216277					3.54361	0.502161					4.14465	1.08297
		5.16226	0.0218274					3.55282	0.497857					4.15617	1.0744
		5.17147	0.0220254					3.56203	0.49358					4.16768	1.06586
		5.18068	0.0222181					3.57124	0.48933					4.17919	1.05737
		5.18989	0.0224024					3.58045	0.485109					4.1907	1.04891
		5.1991	0.0225757					3.58966	0.480916					4.20222	1.0405
		5.20831	0.0227359					3.59887	0.476753					4.21373	1.03212
		5.21752	0.0228817					3.60808	0.47262					4.22524	1.02378
		5.22673	0.0230123					3.61729	0.468518					4.23676	1.01549
		5.23594	0.0231274					3.6265	0.464449					4.24827	1.00723
		5.24515	0.0232277					3.63571	0.460413					4.25978	0.999008
		5.25436	0.023314					3.64492	0.456411					4.2713	0.990821
		5.26357	0.0233881					3.65413	0.452446					4.28281	0.982666
		5.27278	0.0234522					3.66334	0.448519					4.29432	0.974538
		5.28199	0.0235091					3.67255	0.444632					4.30583	0.966436
		5.2912	0.0235621					3.68176	0.440786					4.31735	0.958353
		5.30041	0.0236152					3.69097	0.436983					4.32886	0.950285
		5.30962	0.0236725					3.70019	0.433225					4.34037	0.942228
		5.31883	0.0237388					3.7094	0.429516					4.35189	0.934173
		5.32804	0.0238192					3.71861	0.425857					4.3634	0.926116
		5.33725	0.023919					3.72782	0.422251					4.37491	0.918049
		5.34646	0.0240441					3.73703	0.418701					4.38642	0.909965
		5.35567	0.0242003					3.74624	0.41521					4.39794	0.901855
		5.36489	0.0243937					3.75545	0.411781					4.40945	0.893714
		5.3741	0.0246305					3.76466	0.408417					4.42096	0.88553
		5.38331	0.0249169					3.77387	0.405122					4.43248	0.877297
		5.39252	0.0252595					3.78308	0.401899					4.44399	0.869006
		5.40173	0.0256642					3.79229	0.398753					4.4555	0.860647
		5.41094	0.0261375					3.8015	0.395686					4.46702	0.852211
		5.42015	0.0266853					3.81071	0.392704					4.47853	0.84369
		5.42936	0.0273137					3.81992	0.389811					4.49004	0.835074
		5.43857	0.0280282					3.82913	0.38701					4.50155	0.826355
		5.44778	0.0288344					3.83834	0.384307					4.51307	0.817523
		5.45699	0.0297375					3.84755	0.381707					4.52458	0.808569
		5.4662	0.0307423					3.85676	0.379213					4.53609	0.799485
		5.47541	0.0318533					3.86597	0.37683					4.54761	0.790262
		5.48462	0.0330747					3.87518	0.374565					4.55912	0.780892
		5.49383	0.0344103					3.88439	0.372421					4.57063	0.771366
		5.50304	0.0358636					3.8936	0.370404					4.58214	0.761677
		5.51225	0.0374374					3.90281	0.368519					4.59366	0.751817
		5.52146	0.0391344					3.91202	0.366771					4.60517	0.741778
