# Supplementary material for: Physics-informed extreme learning machine (PIELM) for consolidation around an expanded cylindrical cavity
Source: PLoS One. 2025 Aug 14;20(8):e0329789. doi: 10.1371/journal.pone.0329789 (PMC12352786; doi:10.1371/journal.pone.0329789)
Supplement: S1 File — (ZIP) [file pone.0329789.s001.zip › Data for Figure 5a.xls]

## Sheet: Sheet1
r	0.01	0.05	0.1	0.5	1	0	0
r	0.04	0.4	4	40	100	0	0
						50	0
1	209.839	170.065	93.5771	21.1616	10.0585	43.0826	0.000295785
1.0399	209.713	170.003	93.5634	21.1811	10.0663	34.5001	0.000712657
1.08138	209.174	169.836	93.5341	21.1999	10.074	29.5096	0.00134178
1.12452	208.199	169.556	93.4877	21.2179	10.0815	26.1481	0.0022043
1.16939	206.773	169.156	93.4226	21.2352	10.0887	23.6884	0.0033197
1.21604	204.886	168.627	93.3372	21.2516	10.0956	21.7896	0.00470606
1.26456	202.538	167.961	93.2299	21.267	10.1022	20.2675	0.00638021
1.31501	199.736	167.152	93.0991	21.2815	10.1086	19.0127	0.00835765
1.36747	196.501	166.192	92.9432	21.2948	10.1148	17.9557	0.0106526
1.42203	192.862	165.074	92.7602	21.3069	10.1207	17.0498	0.0132779
1.47876	188.863	163.792	92.5482	21.3174	10.1265	16.2625	0.016245
1.53775	184.559	162.34	92.3046	21.3263	10.1319	15.57	0.0195639
1.5991	180.013	160.712	92.027	21.3334	10.137	14.9551	0.023243
1.6629	175.299	158.905	91.7125	21.3384	10.1415	14.4042	0.0272894
1.72924	170.498	156.915	91.3586	21.3412	10.1454	13.9072	0.0317084
1.79823	165.69	154.742	90.9622	21.3417	10.1484	13.4558	0.0365039
1.86997	160.953	152.385	90.5205	21.3396	10.1505	13.0436	0.0416784
1.94458	156.356	149.844	90.0307	21.335	10.1518	12.6653	2.56354
2.02216	151.953	147.124	89.4896	21.3276	10.1522	8.56021	12.4244
2.10283	147.779	144.226	88.894	21.3173	10.152	6.83316	26.2903
2.18672	143.843	141.156	88.2402	21.3039	10.1514	5.8312	40.1651
2.27396	140.129	137.922	87.5246	21.2871	10.1507	5.16007	52.5254
2.36469	136.591	134.532	86.7433	21.2665	10.1505	4.67176	63.1804
2.45903	133.158	130.997	85.8923	21.2417	10.1509	4.29673	72.3437
2.55713	129.741	127.328	84.9678	21.2121	10.1522	3.99748	80.2916
2.65915	126.242	123.537	83.966	21.1772	10.1545	3.75182	87.2668
2.76524	122.565	119.636	82.883	21.1367	10.1576	3.54568	93.4623
2.87556	118.632	115.638	81.715	21.0903	10.1608	3.36964	99.0267
2.99028	114.391	111.559	80.4581	21.0378	10.1636	3.21713	104.073
3.10958	109.833	107.414	79.1087	20.9791	10.1649	3.08344	108.688
3.23364	104.992	103.216	77.6635	20.914	10.1636	2.96505	112.939
3.36264	99.9455	98.9801	76.1202	20.8417	10.1588	2.85932	116.879
3.4968	94.8076	94.7189	74.4774	20.7611	10.1499	2.76419	120.549
3.6363	89.7086	90.4454	72.7344	20.6711	10.1366	2.67802	123.982
3.78138	84.776	86.1735	70.8905	20.5707	10.119	2.59954	127.207
3.93224	80.1125	81.9179	68.9448	20.4595	10.0972	2.5277	130.246
4.08911	75.7779	77.6934	66.8968	20.3382	10.0709	2.46162	133.119
4.25225	71.7772	73.513	64.7469	20.2078	10.0393	2.4006	135.842
4.4219	68.0595	69.3849	62.4964	20.0689	10.0007	2.34404	138.428
4.59831	64.5274	65.3114	60.1482	19.9208	9.95297	2.29145	140.89
4.78176	61.0564	61.2885	57.7061	19.7611	9.89521	2.24239	143.238
4.97253	57.5221	57.3077	55.1774	19.586	9.82868	2.19649	145.482
5.17092	53.8265	53.3591	52.573	19.3916	9.75745	2.15345	147.63
5.37721	49.92	49.436	49.9067	19.1752	9.68659	2.11298	149.689
5.59174	45.8115	45.5392	47.1926	18.937	9.61825	2.07485	151.665
5.81482	41.5663	41.681	44.443	18.6793	9.54884	2.03886	153.565
6.04681	37.2937	37.8875	41.6687	18.4049	9.47115	2.00481	155.392
6.28805	33.1274	34.1987	38.8809	18.1142	9.38143	1.97255	157.153
6.53891	29.2043	30.6646	36.0922	17.8038	9.28433	1.94192	158.852
6.79979	25.6429	27.3391	33.3176	17.4683	9.18923	1.91281	160.491
7.07107	22.5252	24.2706	30.575	17.1057	9.10183	1.8851	162.075
7.35317	19.8822	21.4918	27.8835	16.7192	9.02063	1.85867	163.607
7.64653	17.688	19.012	25.2616	16.3122	8.93755	1.83345	165.09
7.95159	15.8633	16.8134	22.7269	15.8822	8.83903	1.80935	166.527
8.26883	14.2903	14.8535	20.2965	15.4281	8.7158	1.78629	167.919
8.59871	12.8378	13.0733	17.9875	14.9546	8.57213	1.76419	169.27
8.94176	11.3898	11.4103	15.8143	14.4642	8.41286	1.74301	170.581
9.2985	9.87173	9.81297	13.7859	13.9527	8.23489	1.72268	171.855
9.66947	8.26654	8.25334	11.9059	13.4197	8.04208	1.70315	173.093
10.0552	6.61594	6.73379	10.1765	12.8744	7.85002	1.68437	174.296
10.4564	5.00694	5.2866	8.60202	12.3233	7.67308	1.66629	175.467
10.8736	3.5472	3.96533	7.18602	11.7644	7.50909	1.64888	176.607
11.3074	2.33605	2.82969	5.92631	11.2108	7.3342	1.6321	177.718
11.7585	1.43852	1.92794	4.81258	10.6776	7.12479	1.61591	178.8
12.2276	0.868829	1.28118	3.83091	10.1336	6.8904	1.60029	179.854
12.7154	0.587043	0.874468	2.97127	9.55084	6.68636	1.58519	180.883
13.2227	0.509304	0.65767	2.23167	8.96394	6.5603	1.57061	181.886
13.7502	0.529074	0.556626	1.61543	8.39259	6.45826	1.5565	182.866
14.2988	0.543652	0.491697	1.12358	7.82344	6.32233	1.54284	183.822
14.8693	0.479392	0.39862	0.748823	7.24899	6.19513	1.52962	184.756
15.4625	0.308533	0.244967	0.475274	6.65668	6.07364	1.51681	185.669
16.0794	0.0531149	0.0371919	0.283823	6.10189	5.9355	1.5044	186.561
16.7209	-0.22566	-0.184717	0.157982	5.54858	5.81542	1.49235	187.434
17.3879	-0.449559	-0.363228	0.0855937	4.98225	5.69662	1.48067	188.287
18.0816	-0.550639	-0.445156	0.0561652	4.4363	5.57821	1.46932	189.122
18.803	-0.49524	-0.402156	0.0574985	3.89693	5.32214	1.45831	189.939
19.5532	-0.296888	-0.242857	0.074502	3.42692	4.9963	1.4476	190.738
20.3333	-0.0137997	-0.0125065	0.0901556	2.95872	4.8386	1.4372	191.521
21.1445	0.268643	0.220148	0.0880861	2.55349	4.52828	1.42708	192.288
21.988	0.464769	0.384348	0.058238	2.20304	4.13608	1.41723	193.04
22.8653	0.516181	0.430252	0.00383759	1.85329	3.90833	1.40765	193.776
23.7775	0.410677	0.345332	-0.0571976	1.63471	3.58948	1.39833	194.498
24.7261	0.186219	0.158881	-0.101386	1.40427	3.10789	1.38924	195.205
25.7125	-0.081471	-0.0671568	-0.113311	1.25449	2.62927	1.38039	195.899
26.7384	-0.303702	-0.258	-0.0921688	1.16018	2.25008	1.37176	196.579
27.8051	-0.407508	-0.350024	-0.0467782	1.13601	1.96739	1.36335	197.247
28.9144	-0.358994	-0.311083	0.0140266	1.09385	1.6575	1.35515	197.902
30.068	-0.173473	-0.150564	0.0860043	1.09224	1.36757	1.34715	198.545
31.2675	0.0905108	0.0839958	0.166179	1.11054	1.10578	1.33934	199.176
32.515	0.351251	0.322543	0.246563	1.16933	0.795504	1.33172	199.795
33.8122	0.530994	0.495167	0.312033	1.37527	0.611413	1.32428	200.403
35.1611	0.581098	0.55443	0.344843	1.53202	0.559568	1.31701	201.001
36.5639	0.497004	0.490209	0.332625	1.74583	0.30632	1.30991	201.588
38.0226	0.318126	0.332223	0.274362	1.82892	-0.187656	1.30297	202.164
39.5396	0.112779	0.139285	0.181167	1.82504	-0.0684524	1.29619	202.731
41.117	-0.0469246	-0.0213938	0.0730777	1.59817	0.231263	1.28956	203.287
42.7574	-0.11227	-0.0989723	-0.025423	1.92131	0.0527511	1.28307	203.834
44.4632	-0.0780854	-0.0800128	-0.0904379	1.60089	0.0914559	1.27673	204.372
46.2371	0.0110188	0.000274658	-0.1057	1.01804	0.0660758	1.27053	204.901
48.0818	0.0717058	0.0606914	-0.0688725	0.456672	0.109195	1.26445	205.421
50	0.00917149	-0.00941753	0.011487	-0.12352	0.0990415	1.25851	205.932
						1.25269	206.435
						1.247	206.93
						1.24142	207.417
						1.23595	207.896
						1.23059	208.367
						1.22535	208.831
						1.2202	209.288
						1.21516	209.737
						1.21022	210.18
						1.20537	210.615
						1.20061	211.044
						1.19595	211.467
						1.19137	211.883
						1.18688	212.293
						1.18247	212.697
						1.17815	213.095
						1.1739	213.487
						1.16973	213.873
						1.16564	214.254
						1.16162	214.629
						1.15767	214.998
						1.15379	215.363
						1.14997	215.722
						1.14623	216.076
						1.14255	216.425
						1.13893	216.77
						1.13537	217.109
						1.13187	217.444
						1.12844	217.774
						1.12506	218.1
						1.12173	218.421
						1.11846	218.738
						1.11525	219.05
						1.11208	219.359
						1.10897	219.663
						1.10591	219.963
						1.10289	220.259
						1.09993	220.552
						1.09701	220.84
						1.09414	221.125
						1.09131	221.405
						1.08853	221.683
						1.08579	221.956
						1.08309	222.226
						1.08043	222.493
						1.07781	222.756
						1.07523	223.016
						1.0727	223.273
						1.07019	223.526
						1.06773	223.776
						1.0653	224.023
						1.06291	224.267
						1.06056	224.508
						1.05823	224.746
						1.05595	224.981
						1.05369	225.213
						1.05147	225.442
						1.04928	225.669
						1.04712	225.892
						1.04499	226.113
						1.04289	226.331
						1.04082	226.547
						1.03878	226.76
						1.03677	226.97
						1.03479	227.178
						1.03283	227.383
						1.0309	227.586
						1.029	227.787
						1.02712	227.985
						1.02527	228.181
						1.02345	228.374
						1.02165	228.565
						1.01987	228.754
						1.01812	228.941
						1.01639	229.126
						1.01468	229.308
						1.013	229.488
						1.01133	229.667
						1.00969	229.843
						1.00808	230.017
						1.00648	230.189
						1.0049	230.359
						1	230.89
