# Supplementary material for: Physics-informed extreme learning machine (PIELM) for consolidation around an expanded cylindrical cavity
Source: PLoS One. 2025 Aug 14;20(8):e0329789. doi: 10.1371/journal.pone.0329789 (PMC12352786; doi:10.1371/journal.pone.0329789)
Supplement: S1 File — (ZIP) [file pone.0329789.s001.zip › Data for Figure 5b.xls]

## Sheet: Sheet1
r	0.01	0.05	0.1	0.5	1	0	0
r	0.04	0.4	4	40	100	0	0
						50	0
1	224.313	178.266	91.2919	17.6861	7.75971	8.96123	0
1.0399	224.169	178.194	91.2697	17.6976	7.74795	7.32633	11.7494
1.08138	223.547	178	91.2294	17.7082	7.73629	6.20492	25.5397
1.12452	222.42	177.674	91.1694	17.7181	7.72488	5.44972	38.6984
1.16939	220.77	177.209	91.088	17.7269	7.71381	4.90359	50.5536
1.21604	218.587	176.595	90.9837	17.7349	7.70305	4.48743	61.0343
1.26456	215.867	175.824	90.8549	17.7417	7.69254	4.15787	70.2826
1.31501	212.623	174.886	90.6999	17.7475	7.68218	3.88915	78.4873
1.36747	208.875	173.774	90.517	17.7519	7.67184	3.665	85.8246
1.42203	204.659	172.48	90.3041	17.755	7.6614	3.47457	92.4423
1.47876	200.024	170.996	90.0589	17.7566	7.65081	3.31036	98.4593
1.53775	195.033	169.315	89.7788	17.7566	7.64006	3.167	103.97
1.5991	189.761	167.433	89.4612	17.7547	7.62925	3.04051	109.05
1.6629	184.292	165.344	89.1034	17.7508	7.61853	2.9279	113.759
1.72924	178.718	163.046	88.7023	17.7448	7.60811	2.82688	118.145
1.79823	173.132	160.537	88.2549	17.7365	7.5982	2.73563	122.248
1.86997	167.627	157.816	87.7579	17.7257	7.58896	2.65271	126.099
1.94458	162.282	154.886	87.2077	17.7121	7.58047	2.57696	129.727
2.02216	157.164	151.749	86.6006	17.6958	7.57266	2.50744	133.154
2.10283	152.313	148.411	85.9326	17.6763	7.56534	2.44335	136.4
2.18672	147.746	144.877	85.1999	17.6536	7.55819	2.38406	139.481
2.27396	143.444	141.156	84.3983	17.6275	7.55082	2.329	142.412
2.36469	139.358	137.257	83.5241	17.5978	7.54292	2.27772	145.206
2.45903	135.412	133.191	82.5735	17.5642	7.53427	2.22981	147.874
2.55713	131.503	128.972	81.5428	17.5264	7.52489	2.18493	150.427
2.65915	127.518	124.616	80.428	17.4842	7.515	2.1428	152.872
2.76524	123.346	120.138	79.2249	17.4372	7.50496	2.10314	155.217
2.87556	118.89	115.555	77.9291	17.385	7.49515	2.06574	157.47
2.99028	114.087	110.886	76.5362	17.3271	7.48586	2.03039	159.637
3.10958	108.914	106.147	75.0416	17.2631	7.47701	1.99693	161.724
3.23364	103.4	101.355	73.442	17.1926	7.46819	1.9652	163.736
3.36264	97.6243	96.5287	71.7347	17.1154	7.45866	1.93506	165.677
3.4968	91.7117	91.6856	69.9183	17.0312	7.44741	1.90639	167.552
3.6363	85.814	86.8454	67.9922	16.9402	7.43345	1.87908	169.364
3.78138	80.0905	82.028	65.9564	16.8421	7.41601	1.85302	171.117
3.93224	74.6829	77.253	63.8111	16.7369	7.3948	1.82814	172.815
4.08911	69.6916	72.5387	61.5567	16.6239	7.37002	1.80435	174.461
4.25225	65.1578	67.9009	59.1948	16.502	7.34235	1.78157	176.056
4.4219	61.0547	63.351	56.7285	16.3699	7.31278	1.75974	177.604
4.59831	57.2906	58.8942	54.1629	16.2265	7.28236	1.7388	179.108
4.78176	53.7245	54.5265	51.5043	16.0717	7.25194	1.7187	180.569
4.97253	50.1917	50.2338	48.7615	15.9061	7.22194	1.69937	181.989
5.17092	46.5344	45.9937	45.947	15.7309	7.19216	1.68079	183.37
5.37721	42.6327	41.7803	43.077	15.5462	7.16185	1.66289	184.714
5.59174	38.4278	37.5718	40.1685	15.3503	7.12993	1.64565	186.023
5.81482	33.9343	33.3606	37.2364	15.1403	7.0953	1.62903	187.298
6.04681	29.2379	29.1606	34.2954	14.9133	7.05691	1.61299	188.541
6.28805	24.4796	25.0109	31.3648	14.6681	7.01354	1.59751	189.752
6.53891	19.8312	20.9742	28.4677	14.4039	6.96387	1.58254	190.934
6.79979	15.4663	17.1291	25.6275	14.1199	6.90716	1.56808	192.088
7.07107	11.5352	13.5601	22.864	13.816	6.84366	1.55408	193.213
7.35317	8.14681	10.3459	20.1954	13.4923	6.77348	1.54053	194.313
7.64653	5.36038	7.54954	17.6417	13.1482	6.69417	1.52741	195.387
7.95159	3.18684	5.21148	15.2264	12.784	6.60097	1.5147	196.437
8.26883	1.5961	3.34601	12.9736	12.4025	6.49228	1.50237	197.463
8.59871	0.527117	1.94047	10.9019	12.0066	6.37543	1.49042	198.467
8.94176	-0.102079	0.957353	9.02163	11.5974	6.26294	1.47881	199.448
9.2985	-0.385817	0.33812	7.33897	11.1746	6.15931	1.46755	200.409
9.66947	-0.42312	0.00949287	5.85965	10.7394	6.05561	1.4566	201.349
10.0552	-0.310486	-0.10901	4.5867	10.2954	5.94288	1.44597	202.27
10.4564	-0.134022	-0.0965347	3.51417	9.84511	5.82639	1.43562	203.171
10.8736	0.0378323	-0.0225992	2.62672	9.38551	5.71739	1.42557	204.054
11.3074	0.159908	0.0592794	1.90638	8.91725	5.60546	1.41578	204.919
11.7585	0.212166	0.115083	1.33775	8.4402	5.45143	1.40626	205.767
12.2276	0.197189	0.13028	0.905066	7.95474	5.24173	1.39698	206.598
12.7154	0.133816	0.106615	0.586504	7.47206	5.02957	1.38795	207.413
13.2227	0.0483189	0.0565491	0.355383	6.9824	4.84807	1.37914	208.212
13.7502	-0.0339699	-0.00278759	0.187715	6.48748	4.6741	1.37056	208.996
14.2988	-0.0947361	-0.0552406	0.068223	5.98728	4.52411	1.3622	209.765
14.8693	-0.12527	-0.0894537	-0.00987434	5.47737	4.38106	1.35404	210.519
15.4625	-0.125858	-0.100558	-0.0494175	4.94133	4.15903	1.34608	211.26
16.0794	-0.103027	-0.0899897	-0.055336	4.38341	3.93358	1.33831	211.987
16.7209	-0.0661907	-0.0637856	-0.0385704	3.86831	3.71344	1.33072	212.701
17.3879	-0.0247402	-0.0301189	-0.01443	3.40089	3.48944	1.32331	213.402
18.0816	0.0136862	0.00311661	0.00538063	2.91686	3.28922	1.31608	214.091
18.803	0.0440006	0.0300894	0.0197468	2.47321	3.09672	1.30901	214.767
19.5532	0.0636311	0.048008	0.0351181	2.05861	2.89572	1.3021	215.431
20.3333	0.0723095	0.0568848	0.053319	1.66602	2.67255	1.29535	216.084
21.1445	0.0713778	0.0585489	0.0648174	1.34377	2.43207	1.28875	216.726
21.988	0.0632124	0.0551634	0.0573788	1.10439	2.21287	1.28229	217.357
22.8653	0.05023	0.0480165	0.0303679	0.84472	1.92643	1.27597	217.977
23.7775	0.0340862	0.0367355	-0.00376701	0.593495	1.61907	1.26979	218.587
24.7261	0.0151711	0.0197716	-0.0320692	0.362127	1.36379	1.26374	219.187
25.7125	-0.00710869	-0.00442028	-0.0515041	0.206384	1.1401	1.25782	219.776
26.7384	-0.0332298	-0.0356379	-0.065649	0.104647	0.880594	1.25203	220.357
27.8051	-0.0619907	-0.0703716	-0.0743513	0.0637274	0.559709	1.24635	220.927
28.9144	-0.089201	-0.101419	-0.0695553	0.0770931	0.270723	1.24079	221.489
30.068	-0.107388	-0.119028	-0.0418434	0.0641088	0.0370588	1.23535	222.041
31.2675	-0.107405	-0.11351	0.00900459	0.0441208	-0.0844345	1.23001	222.585
32.515	-0.0816116	-0.0791168	0.0681057	0.0662174	0.00353813	1.22478	223.12
33.8122	-0.0280371	-0.0175295	0.110132	0.135414	0.233135	1.21965	223.647
35.1611	0.0461464	0.060009	0.113699	0.100664	0.393854	1.21463	224.165
36.5639	0.123238	0.133226	0.0759697	0.0720482	0.42173	1.2097	224.676
38.0226	0.177375	0.176802	0.0145445	-0.0922785	0.357419	1.20487	225.179
39.5396	0.180989	0.167217	-0.0456991	-0.322474	-0.132253	1.20013	225.674
41.117	0.114655	0.0918293	-0.0884209	-0.387962	-0.444283	1.19548	226.161
42.7574	-0.0209665	-0.0419006	-0.10882	-0.332833	-0.476963	1.19092	226.642
44.4632	-0.193815	-0.198437	-0.103797	-0.293226	-0.343061	1.18644	227.115
46.2371	-0.331665	-0.309479	-0.0658398	-0.238769	-0.376635	1.18204	227.581
48.0818	-0.317833	-0.272835	0.00221443	-0.120527	-0.163652	1.17773	228.04
50	0.00801659	0.0447598	0.0536709	-0.117687	0.0406933	1.1735	228.492
						1.16934	228.938
						1.16525	229.377
						1.16124	229.81
						1.15731	230.237
						1.15344	230.658
						1.14963	231.072
						1.1459	231.481
						1.14222	231.884
						1.13862	232.282
						1.13507	232.674
						1.13158	233.06
						1.12815	233.441
						1.12478	233.817
						1.12146	234.188
						1.1182	234.554
						1.11499	234.915
						1.11183	235.271
						1.10873	235.622
						1.10567	235.969
						1.10267	236.311
						1.09971	236.649
						1.09679	236.982
						1.09393	237.31
						1.0911	237.635
						1.08833	237.955
						1.08559	238.271
						1.0829	238.583
						1.08024	238.891
						1.07763	239.195
						1.07506	239.495
						1.07253	239.792
						1.07003	240.084
						1.06757	240.373
						1.06515	240.659
						1.06276	240.941
						1.06041	241.219
						1.05809	241.494
						1.05581	241.765
						1.05355	242.033
						1.05134	242.298
						1.04915	242.559
						1.04699	242.818
						1.04487	243.073
						1.04277	243.325
						1.04071	243.574
						1.03867	243.82
						1.03666	244.063
						1.03468	244.303
						1.03273	244.541
						1.0308	244.775
						1.0289	245.007
						1.02703	245.236
						1.02518	245.462
						1.02336	245.686
						1.02156	245.907
						1.01978	246.125
						1.01803	246.341
						1.0163	246.554
						1.0146	246.765
						1.01292	246.973
						1.01126	247.179
						1.00962	247.383
						1.008	247.584
						1.00641	247.783
						1.00483	247.98
						1.00328	248.174
						1	248.585
