# Supplementary material for: Physics-informed extreme learning machine (PIELM) for consolidation around an expanded cylindrical cavity
Source: PLoS One. 2025 Aug 14;20(8):e0329789. doi: 10.1371/journal.pone.0329789 (PMC12352786; doi:10.1371/journal.pone.0329789)
Supplement: S1 File — (ZIP) [file pone.0329789.s001.zip › Data for Figure 5c.xls]

## Sheet: Sheet1
r	0.01	0.05	0.1	0.5	1	0	0
r	0.04	0.4	4	40	100	0	0
						50	0
1	291.168	206.946	72.4533	10.9038	4.48467	5.14069	0
1.0399	290.898	206.789	72.4355	10.8871	4.45714	5.14069	0
1.08138	289.758	206.412	72.397	10.8708	4.43033	4.77276	8.84971
1.12452	287.702	205.801	72.3363	10.8548	4.40399	4.42369	18.2735
1.16939	284.696	204.94	72.2516	10.8394	4.37794	4.12919	27.5298
1.21604	280.717	203.813	72.1408	10.8246	4.35201	3.88029	36.7143
1.26456	275.763	202.406	72.0017	10.8103	4.32616	3.66785	45.8319
1.31501	269.846	200.703	71.8321	10.7965	4.30039	3.48453	54.8239
1.36747	263.006	198.689	71.6298	10.7831	4.27477	3.32467	63.6152
1.42203	255.301	196.35	71.3926	10.7699	4.24946	3.18394	72.1395
1.47876	246.818	193.673	71.1182	10.7566	4.22464	3.05899	80.3497
1.53775	237.667	190.648	70.8042	10.7432	4.20049	2.94722	88.2178
1.5991	227.98	187.266	70.448	10.7293	4.17716	2.84656	95.7323
1.6629	217.909	183.52	70.0469	10.7149	4.1548	2.75535	102.894
1.72924	207.621	179.407	69.5978	10.6998	4.13343	2.67228	109.711
1.79823	197.286	174.926	69.0973	10.6839	4.11302	2.59623	116.198
1.86997	187.075	170.08	68.5422	10.6673	4.09347	2.52632	122.373
1.94458	177.145	164.875	67.9286	10.6501	4.07462	2.4618	128.254
2.02216	167.623	159.323	67.2528	10.6322	4.05627	2.40203	133.861
2.10283	158.603	153.437	66.5109	10.6139	4.03826	2.34647	139.211
2.18672	150.129	147.236	65.699	10.5953	4.02052	2.29469	144.323
2.27396	142.189	140.743	64.813	10.5764	4.00303	2.24628	149.212
2.36469	134.719	133.984	63.8489	10.5571	3.98588	2.20091	153.896
2.45903	127.599	126.988	62.8026	10.5371	3.96924	2.15829	158.387
2.55713	120.672	119.788	61.6706	10.5162	3.95325	2.11816	162.699
2.65915	113.753	112.422	60.4495	10.4938	3.93809	2.08031	166.844
2.76524	106.658	104.929	59.137	10.4691	3.92376	2.04452	170.833
2.87556	99.2268	97.3528	57.7314	10.4414	3.9102	2.01064	174.676
2.99028	91.3542	89.7383	56.2315	10.4099	3.89715	1.97849	178.381
3.10958	83.0093	82.132	54.6365	10.3739	3.8842	1.94796	181.958
3.23364	74.2488	74.5809	52.9454	10.333	3.87095	1.91891	185.413
3.36264	65.216	67.1329	51.1573	10.2868	3.8569	1.89123	188.754
3.4968	56.1255	59.8378	49.2716	10.2353	3.84184	1.86483	191.987
3.6363	47.2371	52.7487	47.2897	10.1787	3.82591	1.83961	195.118
3.78138	38.822	45.9231	45.2159	10.1171	3.80976	1.8155	198.153
3.93224	31.1266	39.4225	43.0581	10.0504	3.79452	1.79241	201.096
4.08911	24.3408	33.3098	40.8251	9.97786	3.78162	1.77029	203.953
4.25225	18.5742	27.6447	38.5251	9.89783	3.77217	1.74907	206.727
4.4219	13.8462	22.4791	36.1652	9.80836	3.76663	1.72869	209.422
4.59831	10.0896	17.8514	33.7534	9.70783	3.76419	1.7091	212.043
4.78176	7.16947	13.7832	31.3027	9.59617	3.7627	1.69026	214.592
4.97253	4.91147	10.2778	28.8318	9.47524	3.75879	1.67213	217.073
5.17092	3.13528	7.32007	26.3646	9.34807	3.74864	1.65465	219.489
5.37721	1.68525	4.87892	23.9274	9.21642	3.72943	1.6378	221.842
5.59174	0.452786	2.91081	21.5456	9.07867	3.70147	1.62155	224.137
5.81482	-0.614312	1.36558	19.2386	8.93042	3.66976	1.60585	226.373
6.04681	-1.51567	0.192756	17.0182	8.76787	3.64251	1.59069	228.555
6.28805	-2.21373	-0.652639	14.8915	8.59116	3.62604	1.57603	230.685
6.53891	-2.65566	-1.20657	12.8695	8.40349	3.61933	1.56185	232.764
6.79979	-2.79696	-1.49673	10.9709	8.20671	3.61449	1.54812	234.794
7.07107	-2.62178	-1.5475	9.21833	7.99984	3.60381	1.53483	236.777
7.35317	-2.15585	-1.38822	7.62725	7.78324	3.58745	1.52195	238.716
7.64653	-1.46935	-1.06097	6.20305	7.55982	3.5735	1.50946	240.611
7.95159	-0.66971	-0.624969	4.94889	7.32837	3.56827	1.49735	242.464
8.26883	0.115822	-0.154169	3.87283	7.08188	3.56368	1.48559	244.277
8.59871	0.763128	0.272014	2.98047	6.81961	3.53744	1.47418	246.05
8.94176	1.17577	0.582718	2.26036	6.55229	3.47475	1.46309	247.787
9.2985	1.30415	0.730349	1.6813	6.28116	3.39019	1.45232	249.486
9.66947	1.15484	0.700993	1.20726	5.98901	3.31231	1.44184	251.151
10.0552	0.787189	0.516945	0.81571	5.67711	3.24933	1.43166	252.781
10.4564	0.298115	0.230867	0.500703	5.37559	3.19318	1.42175	254.379
10.8736	-0.200274	-0.0871553	0.261052	5.08392	3.14078	1.4121	255.945
11.3074	-0.604926	-0.365598	0.0904016	4.7628	3.08823	1.40271	257.48
11.7585	-0.841551	-0.546331	-0.0187702	4.40584	3.01647	1.39356	258.984
12.2276	-0.876268	-0.595388	-0.0679913	4.04655	2.91585	1.38465	260.46
12.7154	-0.718156	-0.5079	-0.058013	3.72809	2.81583	1.37596	261.908
13.2227	-0.413633	-0.307248	-0.00118446	3.4757	2.72685	1.36749	263.328
13.7502	-0.0353489	-0.0398817	0.0753489	3.24673	2.65201	1.35923	264.722
14.2988	0.332129	0.233528	0.140867	3.00162	2.59982	1.35117	266.089
14.8693	0.607512	0.448983	0.171912	2.75362	2.53444	1.3433	267.432
15.4625	0.727876	0.551726	0.153036	2.51339	2.53813	1.33562	268.751
16.0794	0.661454	0.508621	0.0754547	2.26602	2.53583	1.32812	270.045
16.7209	0.416506	0.318245	-0.0572081	2.02689	2.38997	1.3208	271.317
17.3879	0.0431452	0.0156059	-0.220374	1.77091	2.25757	1.31365	272.566
18.0816	-0.37345	-0.331341	-0.369597	1.59453	2.20697	1.30666	273.793
18.803	-0.729609	-0.634555	-0.454811	1.39589	2.12131	1.29982	274.999
19.5532	-0.927065	-0.806737	-0.439387	1.34368	2.0733	1.29314	276.184
20.3333	-0.899195	-0.785482	-0.313376	1.31823	2.0781	1.28661	277.349
21.1445	-0.632337	-0.553744	-0.0957451	1.32355	2.08997	1.28022	278.495
21.988	-0.175143	-0.150141	0.171782	1.32765	1.87182	1.27396	279.621
22.8653	0.368909	0.336025	0.435264	1.17404	1.76704	1.26784	280.728
23.7775	0.865155	0.785037	0.639145	0.990686	1.89584	1.26185	281.817
24.7261	1.18267	1.07784	0.736002	0.989691	2.00301	1.25599	282.889
25.7125	1.23067	1.12928	0.695353	0.885966	1.68523	1.25025	283.943
26.7384	0.985664	0.914053	0.512636	0.777143	1.1121	1.24462	284.979
27.8051	0.500954	0.476553	0.215748	0.734096	0.963255	1.23911	286
28.9144	-0.10546	-0.0783396	-0.136246	0.576395	1.00777	1.23372	287.004
30.068	-0.681537	-0.612192	-0.46623	0.510715	0.701251	1.22843	287.992
31.2675	-1.08191	-0.989841	-0.700415	0.412931	0.438393	1.22324	288.965
32.515	-1.20756	-1.11645	-0.788892	0.244615	-0.0159893	1.21816	289.923
33.8122	-1.03273	-0.96382	-0.716799	0.0661402	-0.368446	1.21317	290.865
35.1611	-0.612338	-0.57896	-0.504048	-0.19708	-0.579829	1.20829	291.794
36.5639	-0.0672894	-0.0722208	-0.197435	-0.521709	-0.791454	1.20349	292.708
38.0226	0.447825	0.412041	0.139065	-0.739977	-0.775558	1.19879	293.608
39.5396	0.786643	0.735082	0.431867	-1.00115	-0.356727	1.19418	294.495
41.117	0.852533	0.804104	0.604759	-1.10484	-0.602387	1.18965	295.369
42.7574	0.630749	0.604152	0.594625	-0.89673	-0.321522	1.18521	296.229
44.4632	0.205606	0.214802	0.38514	-0.679336	-0.437642	1.18085	297.077
46.2371	-0.238729	-0.191098	0.0565262	-0.44465	-0.843835	1.17656	297.913
48.0818	-0.431731	-0.366088	-0.173613	-0.363182	-0.500151	1.17236	298.736
50	-0.039381	-0.0198708	0.0482769	-0.274155	-0.329175	1.16823	299.547
						1.16418	300.347
						1.1602	301.135
						1.15628	301.911
						1.15244	302.677
						1.14866	303.432
						1.14495	304.177
						1.1413	304.911
						1.13772	305.634
						1.13419	306.348
						1.13073	307.052
						1.12732	307.746
						1.12397	308.431
						1.12067	309.107
						1.11743	309.773
						1.11424	310.431
						1.1111	311.079
						1.10801	311.72
						1.10497	312.351
						1.10198	312.974
						1.09904	313.589
						1.09614	314.196
						1.09329	314.795
						1.09048	315.387
						1.08772	315.97
						1.085	316.546
						1.08232	317.115
						1.07968	317.677
						1.07708	318.231
						1.07452	318.778
						1.072	319.319
						1.06951	319.852
						1.06707	320.379
						1.06465	320.899
						1.06228	321.413
						1.05994	321.921
						1.05763	322.422
						1.05536	322.917
						1.05312	323.406
						1.05091	323.889
						1.04873	324.366
						1.04658	324.837
						1.04447	325.303
						1.04238	325.762
						1.04032	326.217
						1.03829	326.666
						1.03629	327.109
						1.03432	327.547
						1.03238	327.98
						1.03046	328.408
						1.02856	328.831
						1.0267	329.249
						1.02486	329.662
						1.02304	330.069
						1.02125	330.473
						1.01948	330.871
						1.01774	331.265
						1.01601	331.654
						1.01432	332.039
						1.01264	332.419
						1.01099	332.795
						1.00935	333.167
						1.00774	333.534
						1.00615	333.897
						1.00458	334.256
						1.00304	334.611
						1.00151	334.962
						1	335.308
