# Supplementary material for: Physics-informed extreme learning machine (PIELM) for consolidation around an expanded cylindrical cavity
Source: PLoS One. 2025 Aug 14;20(8):e0329789. doi: 10.1371/journal.pone.0329789 (PMC12352786; doi:10.1371/journal.pone.0329789)
Supplement: S1 File — (ZIP) [file pone.0329789.s001.zip › Data for Figure 5d.xls]

## Sheet: Sheet1
r	0.01	0.05	0.1	0.5	1	0	0
r	0.04	0.4	4	40	100	0	0
						50	0
1	239.439	18.0376	-14.9744	-2.99596	-0.460548	3.20837	0
1.0399	238.465	17.8192	-15.0009	-2.96831	-0.455589	3.11696	-9.09763
1.08138	234.458	17.2859	-15.0206	-2.9388	-0.452652	3.01785	-23.6304
1.12452	227.267	16.4209	-15.0331	-2.90729	-0.452133	2.92347	-43.0432
1.16939	216.787	15.2088	-15.0397	-2.87402	-0.454117	2.83508	-66.8336
1.21604	202.974	13.6383	-15.0421	-2.8396	-0.458275	2.75274	-93.7008
1.26456	185.862	11.702	-15.0406	-2.80412	-0.464111	2.67618	-121.482
1.31501	165.568	9.39708	-15.0346	-2.76806	-0.471069	2.60496	-147.504
1.36747	142.312	6.72662	-15.0226	-2.73164	-0.478622	2.53864	-169.302
1.42203	116.424	3.70118	-15.0026	-2.69502	-0.486542	2.47679	-185.309
1.47876	88.3465	0.340408	-14.9731	-2.65844	-0.494476	2.419	-195.118
1.53775	58.6443	-3.32529	-14.9331	-2.62186	-0.502754	2.36491	-199.249
1.5991	27.9981	-7.25481	-14.8823	-2.58516	-0.511566	2.31418	-198.708
1.6629	-2.80305	-11.3956	-14.821	-2.54829	-0.5214	2.26651	-194.61
1.72924	-32.8808	-15.6837	-14.7495	-2.51134	-0.532608	2.22164	-187.957
1.79823	-61.298	-20.0427	-14.6682	-2.47401	-0.545471	2.17933	-179.562
1.86997	-87.0975	-24.3848	-14.5764	-2.43652	-0.559708	2.13937	-170.04
1.94458	-109.351	-28.6104	-14.4734	-2.39874	-0.574829	2.10155	-159.839
2.02216	-127.214	-32.6105	-14.3573	-2.36049	-0.589432	2.06572	-149.28
2.10283	-139.984	-36.2696	-14.2261	-2.32148	-0.601875	2.03171	-138.581
2.18672	-147.166	-39.4687	-14.0781	-2.28153	-0.610275	1.99939	-127.894
2.27396	-148.527	-42.0917	-13.9112	-2.23998	-0.612831	1.96864	-117.318
2.36469	-144.143	-44.0302	-13.7252	-2.19675	-0.608307	1.93933	-106.917
2.45903	-134.429	-45.1912	-13.5193	-2.15204	-0.596626	1.91138	-96.7307
2.55713	-120.139	-45.505	-13.2945	-2.10644	-0.579124	1.88467	-86.7819
2.65915	-102.334	-44.9332	-13.0511	-2.06152	-0.558243	1.85914	-77.0818
2.76524	-82.3224	-43.475	-12.7901	-2.01973	-0.537399	1.8347	-67.6343
2.87556	-61.5597	-41.172	-12.5123	-1.9838	-0.519737	1.81128	-58.4381
2.99028	-41.5253	-38.1089	-12.2181	-1.95625	-0.50695	1.78883	-49.4887
3.10958	-23.5804	-34.4124	-11.9081	-1.93881	-0.498817	1.76727	-40.7796
3.23364	-8.826	-30.247	-11.5821	-1.93218	-0.493546	1.74655	-32.3034
3.36264	2.01549	-25.8078	-11.2401	-1.93538	-0.489487	1.72663	-24.0519
3.4968	8.68167	-21.3098	-10.8813	-1.94604	-0.487167	1.70746	-16.0169
3.6363	11.3915	-16.9717	-10.5051	-1.9611	-0.490219	1.689	-8.18986
3.78138	10.8029	-12.9942	-10.1106	-1.9769	-0.502716	1.6712	-0.562832
3.93224	7.90346	-9.53601	-9.69701	-1.98991	-0.524277	1.65403	6.87209
4.08911	3.84734	-6.69172	-9.26382	-1.9965	-0.545441	1.63747	14.1225
4.25225	-0.235352	-4.47946	-8.81161	-1.99387	-0.549339	1.62146	21.1955
4.4219	-3.42181	-2.84265	-8.34178	-1.98138	-0.5186	1.606	28.0981
4.59831	-5.13168	-1.66935	-7.85694	-1.96178	-0.445847	1.59104	34.8367
4.78176	-5.18906	-0.82254	-7.35753	-1.94289	-0.3396	1.57658	41.4175
4.97253	-3.80056	-0.176247	-6.83974	-1.93647	-0.221985	1.56257	47.8465
5.17092	-1.46169	0.355438	-6.29823	-1.95416	-0.119598	1.549	54.1292
5.37721	1.18127	0.803513	-5.73592	-2.00113	-0.053833	1.53585	60.2708
5.59174	3.48152	1.14549	-5.17294	-2.07093	-0.0354462	1.52309	66.2765
5.81482	4.92524	1.32417	-4.6379	-2.1484	-0.066925	1.51072	72.1509
6.04681	5.22343	1.27552	-4.14256	-2.21756	-0.146271	1.49872	77.8986
6.28805	4.35294	0.958038	-3.66584	-2.267	-0.266617	1.48706	83.524
6.53891	2.5403	0.377312	-3.17455	-2.29149	-0.412712	1.47573	89.031
6.79979	0.198105	-0.401031	-2.66385	-2.29787	-0.558083	1.46473	94.4236
7.07107	-2.1715	-1.25311	-2.17175	-2.30738	-0.67244	1.45403	99.7055
7.35317	-4.08357	-2.01516	-1.74905	-2.34105	-0.740799	1.44362	104.88
7.64653	-5.16779	-2.51675	-1.41678	-2.3976	-0.781082	1.43349	109.951
7.95159	-5.2374	-2.62101	-1.15013	-2.44646	-0.832481	1.42363	114.922
8.26883	-4.31917	-2.26575	-0.903809	-2.44276	-0.911835	1.41404	119.795
8.59871	-2.64034	-1.48871	-0.652275	-2.3754	-0.994904	1.40469	124.573
8.94176	-0.576317	-0.429306	-0.406555	-2.28931	-1.0559	1.39558	129.26
9.2985	1.43317	0.698761	-0.198639	-2.19946	-1.09805	1.3867	133.858
9.66947	2.98111	1.65773	-0.0586472	-2.05022	-1.13253	1.37804	138.369
10.0552	3.78387	2.24716	-0.00313568	-1.85022	-1.1591	1.3696	142.796
10.4564	3.74049	2.35479	-0.033577	-1.67309	-1.20338	1.36136	147.142
10.8736	2.94691	1.98382	-0.127434	-1.48692	-1.34106	1.35332	151.409
11.3074	1.65808	1.24751	-0.233688	-1.24341	-1.56682	1.34547	155.598
11.7585	0.213448	0.333321	-0.294487	-0.996742	-1.62801	1.33781	159.713
12.2276	-1.05569	-0.549339	-0.285324	-0.774529	-1.28493	1.33032	163.754
12.7154	-1.90537	-1.22057	-0.223572	-0.60675	-0.82988	1.32301	167.724
13.2227	-2.22505	-1.56865	-0.136475	-0.492393	-0.717987	1.31587	171.626
13.7502	-2.04208	-1.56583	-0.0340805	-0.350754	-0.774078	1.30888	175.459
14.2988	-1.48962	-1.26065	0.0812988	-0.26075	-0.816093	1.30205	179.227
14.8693	-0.75399	-0.757256	0.197243	-0.273048	-1.15665	1.29537	182.932
15.4625	-0.022316	-0.184784	0.287308	-0.231537	-1.60559	1.28884	186.573
16.0794	0.557106	0.329636	0.313156	-0.0658493	-1.89935	1.28245	190.154
16.7209	0.894402	0.684433	0.235237	0.249252	-2.10425	1.2762	193.676
17.3879	0.961205	0.818909	0.036911	0.55072	-2.07649	1.27007	197.139
18.0816	0.782562	0.722015	-0.247726	1.00304	-2.30257	1.26408	200.546
18.803	0.425751	0.434036	-0.532761	1.25197	-2.34997	1.25821	203.898
19.5532	-0.0122452	0.0397034	-0.714531	1.6267	-2.04196	1.25247	207.196
20.3333	-0.419327	-0.348495	-0.71666	2.15975	-1.63013	1.24684	210.441
21.1445	-0.687202	-0.614952	-0.519241	2.74283	-0.878738	1.24132	213.635
21.988	-0.733833	-0.671089	-0.162216	3.1806	-0.128769	1.23591	216.779
22.8653	-0.527832	-0.482147	0.269608	3.51672	0.841217	1.23062	219.874
23.7775	-0.104164	-0.0835419	0.670166	3.53386	2.02368	1.22542	222.92
24.7261	0.434952	0.422501	0.94236	3.65588	2.98749	1.22033	225.92
25.7125	0.941223	0.891907	1.02823	3.69949	3.94331	1.21534	228.873
26.7384	1.26007	1.17976	0.928925	3.63049	4.44379	1.21044	231.782
27.8051	1.28053	1.18695	0.695541	3.55798	4.97316	1.20564	234.647
28.9144	0.976288	0.896141	0.398743	2.99381	5.47207	1.20092	237.468
30.068	0.424194	0.383537	0.0984955	2.61719	5.12813	1.1963	240.248
31.2675	-0.213127	-0.200317	-0.16362	1.85036	4.84869	1.19176	242.987
32.515	-0.736496	-0.67775	-0.353302	0.889114	5.21899	1.1873	245.685
33.8122	-0.980255	-0.904366	-0.433556	0.0355759	5.52446	1.18293	248.343
35.1611	-0.874855	-0.822571	-0.37339	-0.581299	6.0632	1.17863	250.963
36.5639	-0.480202	-0.485703	-0.178436	-0.983757	6.00797	1.17442	253.544
38.0226	0.0313873	-0.0407715	0.0865097	-1.7473	4.81213	1.17028	256.089
39.5396	0.443451	0.33046	0.315582	-2.65879	4.3595	1.16621	258.597
41.117	0.593872	0.492798	0.425735	-2.89972	4.0625	1.16221	261.07
42.7574	0.465179	0.428337	0.411057	-3.8451	4.2729	1.15829	263.507
44.4632	0.214264	0.255348	0.326714	-3.13634	3.45119	1.15443	265.91
46.2371	0.0873108	0.152534	0.212227	-2.37134	2.97148	1.15064	268.279
48.0818	0.181786	0.161743	0.0727386	-1.25538	1.22507	1.14691	270.615
50	0.0413208	-0.139427	0.0219269	-0.595139	-0.106232	1.14325	272.919
						1.13965	275.191
						1.13611	277.432
						1.13263	279.642
						1.12921	281.822
						1.12584	283.973
						1.12253	286.095
						1.11927	288.188
						1.11607	290.253
						1.11292	292.29
						1.10981	294.301
						1.10676	296.285
						1.10376	298.243
						1.1008	300.176
						1.09789	302.083
						1.09502	303.966
						1.0922	305.824
						1.08942	307.659
						1.08669	309.47
						1.08399	311.258
						1.08134	313.023
						1.07873	314.765
						1.07615	316.486
						1.07362	318.185
						1.07112	319.863
						1.06866	321.52
						1.06624	323.156
						1.06385	324.772
						1.06149	326.368
						1.05917	327.945
						1.05688	329.502
						1.05463	331.04
						1.05241	332.559
						1.05022	334.06
						1.04806	335.542
						1.04593	337.007
						1.04383	338.454
						1.04176	339.884
						1.03972	341.296
						1.03771	342.692
						1.03572	344.071
						1.03377	345.434
						1.03184	346.78
						1.02993	348.111
						1.02805	349.426
						1.0262	350.726
						1.02437	352.01
						1.02257	353.28
						1.02079	354.534
						1.01903	355.774
						1.0173	357
						1.00035	369.105
						1.00072	368.835
						1.0011	368.564
						1.00148	368.292
						1.00186	368.019
						1.00224	367.746
						1.00262	367.472
						1.003	367.197
						1.00338	366.921
						1.00377	366.645
						1.00416	366.367
						1.00454	366.089
						1.00493	365.81
						1.00532	365.531
						1.00571	365.25
						1.00611	364.969
						1.0065	364.687
						1.0069	364.404
						1.00729	364.12
						1.00769	363.836
						1.00809	363.55
						1.00849	363.264
						1.00889	362.977
						1.0093	362.689
						1.0097	362.401
						1.01011	362.111
						1.01051	361.821
						1.01092	361.53
						1.01133	361.238
						1.01174	360.945
						1.01216	360.652
						1.01257	360.357
						1.01298	360.062
						1.0134	359.766
						1.01382	359.468
						1.01424	359.171
						1.01466	358.872
						1.01508	358.572
						1.01551	358.272
						1.01593	357.97
						1.01636	357.668
						1.01678	357.365
						1.01721	357.061
						1.01764	356.756
						1.01808	356.45
						1.01851	356.143
						1.01894	355.836
						1.01938	355.527
						1.01982	355.218
						1.02026	354.908
