# Supplementary material for: Physics-informed extreme learning machine (PIELM) for consolidation around an expanded cylindrical cavity
Source: PLoS One. 2025 Aug 14;20(8):e0329789. doi: 10.1371/journal.pone.0329789 (PMC12352786; doi:10.1371/journal.pone.0329789)
Supplement: S1 File — (ZIP) [file pone.0329789.s001.zip › Data for Figure 6a.xls]

## Sheet: Sheet1
r	0.01	0.05	0.1	0.5	1	0	0	r	0.01
r	0.016	0.16	1.6	16	160	0	0	r	0.016	0.16	1.6	16	160	0	0
1	196.729	176.387	121.722	44.0593	7.90111	1	206.599	1	221.174	194.113	134.245	48.6692	11.0378	1	231.437
1.0399	196.568	176.3	121.706	44.0611	7.90229	1.00377	206.274	1.0399	220.915	194.016	134.245	48.6688	11.0415	1.00008	231.429
1.08138	196.069	176.05	121.658	44.0599	7.90336	1.00754	205.951	1.08138	220.136	193.739	134.207	48.665	11.0452	1.00016	231.421
1.12452	195.211	175.626	121.575	44.0554	7.90432	1.01131	205.629	1.12452	218.818	193.265	134.13	48.6578	11.0487	1.00024	231.413
1.16939	193.978	175.014	121.453	44.0473	7.90515	1.01508	205.308	1.16939	216.95	192.582	134.011	48.6469	11.0521	1.00032	231.405
1.21604	192.36	174.205	121.29	44.0355	7.90584	1.01885	204.988	1.21604	214.534	191.676	133.844	48.6321	11.0555	1.0004	231.397
1.26456	190.35	173.187	121.083	44.0195	7.9064	1.02262	204.669	1.26456	211.582	190.537	133.628	48.6131	11.0586	1.00048	231.389
1.31501	187.947	171.952	120.828	43.9991	7.90681	1.02639	204.352	1.31501	208.119	189.155	133.358	48.5894	11.0617	1.00056	231.381
1.36747	185.16	170.493	120.521	43.974	7.9071	1.03015	204.036	1.36747	204.187	187.525	133.031	48.5606	11.0646	1.00065	231.373
1.42203	182.004	168.806	120.158	43.9439	7.90728	1.03392	203.721	1.42203	199.842	185.643	132.64	48.5262	11.0674	1.00073	231.365
1.47876	178.505	166.887	119.737	43.9084	7.90736	1.0377	203.407	1.47876	195.153	183.513	132.183	48.4858	11.07	1.00081	231.357
1.53775	174.697	164.74	119.252	43.8671	7.90738	1.04147	203.094	1.53775	190.207	181.139	131.653	48.439	11.0724	1.00089	231.349
1.5991	170.624	162.368	118.699	43.8196	7.90738	1.04523	202.783	1.5991	185.098	178.533	131.046	48.3852	11.0746	1.00097	231.34
1.6629	166.339	159.781	118.073	43.7653	7.90737	1.049	202.472	1.6629	179.932	175.711	130.357	48.324	11.0765	1.00106	231.332
1.72924	161.902	156.992	117.37	43.7038	7.90742	1.05277	202.162	1.72924	174.814	172.692	129.583	48.2549	11.0782	1.00114	231.324
1.79823	157.38	154.016	116.586	43.6344	7.90753	1.05654	201.854	1.79823	169.849	169.499	128.718	48.1772	11.0795	1.00122	231.316
1.86997	152.839	150.873	115.715	43.5565	7.90772	1.06031	201.547	1.86997	165.127	166.158	127.757	48.0906	11.0805	1.00131	231.307
1.94458	148.349	147.588	114.753	43.4695	7.90799	1.06408	201.241	1.94458	160.724	162.696	126.692	47.9942	11.0812	1.00139	231.299
2.02216	143.97	144.185	113.694	43.3725	7.9083	1.06785	200.936	2.02216	156.686	159.139	125.518	47.8874	11.0816	1.00147	231.291
2.10283	139.758	140.691	112.533	43.2648	7.90857	1.07162	200.632	2.10283	153.027	155.512	124.229	47.7692	11.0817	1.00156	231.282
2.18672	135.75	137.133	111.265	43.1455	7.90869	1.07539	200.329	2.18672	149.725	151.835	122.819	47.6386	11.0816	1.00164	231.274
2.27396	131.968	133.534	109.886	43.0137	7.90851	1.07916	200.027	2.27396	146.715	148.12	121.284	47.4943	11.0813	1.00172	231.266
2.36469	128.412	129.916	108.393	42.8686	7.9078	1.08293	199.726	2.36469	143.899	144.373	119.622	47.3352	11.081	1.00181	231.257
2.45903	125.059	126.293	106.78	42.7092	7.90632	1.0867	199.427	2.45903	141.15	140.59	117.83	47.1596	11.0807	1.00189	231.249
2.55713	121.863	122.673	105.047	42.5343	7.90379	1.09047	199.128	2.55713	138.321	136.757	115.905	46.9662	11.0805	1.00198	231.24
2.65915	118.763	119.06	103.189	42.3429	7.89994	1.09424	198.83	2.65915	135.264	132.854	113.844	46.7535	11.0805	1.00206	231.232
2.76524	115.68	115.445	101.205	42.1338	7.8945	1.09801	198.533	2.76524	131.848	128.856	111.643	46.5202	11.0806	1.00215	231.223
2.87556	112.534	111.818	99.0936	41.9058	7.88729	1.10178	198.238	2.87556	127.974	124.737	109.301	46.265	11.0808	1.00224	231.215
2.99028	109.251	108.161	96.8536	41.6575	7.8782	1.10555	197.943	2.99028	123.593	120.472	106.815	45.9872	11.081	1.00232	231.206
3.10958	105.768	104.452	94.4852	41.3876	7.86728	1.10932	197.65	3.10958	118.716	116.047	104.183	45.686	11.0808	1.00241	231.198
3.23364	102.048	100.673	91.99	41.0946	7.85473	1.11309	197.357	3.23364	113.415	111.461	101.409	45.3609	11.08	1.00249	231.189
3.36264	98.0813	96.8071	89.3711	40.777	7.84095	1.11685	197.065	3.36264	107.813	106.733	98.4954	45.0111	11.0782	1.00258	231.181
3.4968	93.8874	92.8473	86.633	40.4333	7.82649	1.12062	196.775	3.4968	102.075	101.903	95.4501	44.6357	11.0753	1.00267	231.172
3.6363	89.5128	88.7962	83.7819	40.062	7.812	1.1244	196.485	3.6363	96.3797	97.0289	92.2812	44.2331	11.0711	1.00275	231.163
3.78138	85.024	84.668	80.8256	39.6617	7.79817	1.12816	196.196	3.78138	90.8965	92.1781	88.9985	43.8012	11.0656	1.00284	231.155
3.93224	80.497	80.4879	77.7731	39.2308	7.78554	1.13193	195.909	3.93224	85.7633	87.4198	85.6121	43.3372	11.0591	1.00293	231.146
4.08911	76.007	76.2887	74.6343	38.7679	7.77444	1.1357	195.622	4.08911	81.0656	82.8125	82.133	42.8385	11.052	1.00302	231.137
4.25225	71.6184	72.1079	71.4206	38.2714	7.76482	1.13947	195.336	4.25225	76.8241	78.3945	78.5728	42.3023	11.0449	1.0031	231.129
4.4219	67.3773	67.9818	68.1444	37.7397	7.75629	1.14324	195.051	4.4219	72.9921	74.1775	74.9446	41.7266	11.0386	1.00319	231.12
4.59831	63.3085	63.9416	64.8193	37.171	7.74821	1.14701	194.767	4.59831	69.4622	70.1427	71.2628	41.1094	11.0336	1.00328	231.111
4.78176	59.4157	60.01	61.4603	36.5637	7.73988	1.15078	194.484	4.78176	66.0841	66.2439	67.5435	40.4489	11.0309	1.00337	231.102
4.97253	55.6856	56.1989	58.0834	35.9161	7.73084	1.15455	194.202	4.97253	62.691	62.4148	63.804	39.7426	11.0309	1.00346	231.093
5.17092	52.0942	52.5106	54.7054	35.2272	7.72102	1.15832	193.921	5.17092	59.1317	58.5827	60.0627	38.9876	11.0339	1.00355	231.085
5.37721	48.6136	48.9398	51.3437	34.4961	7.71072	1.16209	193.641	5.37721	55.3039	54.6861	56.3387	38.1822	11.0395	1.00364	231.076
5.59174	45.219	45.4771	48.0154	33.7225	7.70045	1.16586	193.361	5.59174	51.179	50.6931	52.6522	37.3264	11.0473	1.00373	231.067
5.81482	41.8935	42.1135	44.737	32.9059	7.69069	1.16963	193.083	5.81482	46.8137	46.6147	49.0242	36.4219	11.0563	1.00382	231.058
6.04681	38.632	38.844	41.5241	32.0458	7.68152	1.1734	192.805	6.04681	42.3418	42.5096	45.4768	35.47	11.0655	1.00391	231.049
6.28805	35.4418	35.6702	38.3908	31.1413	7.6725	1.17717	192.529	6.28805	37.9483	38.4772	42.0321	34.4713	11.0739	1.004	231.04
6.53891	32.3417	32.6015	35.3501	30.1922	7.66248	1.18094	192.253	6.53891	33.83	34.6388	38.7111	33.4255	11.0804	1.00409	231.031
6.79979	29.3592	29.6541	32.414	29.199	7.64981	1.1847	191.978	6.79979	30.1538	31.1129	35.5318	32.3315	11.0838	1.00418	231.022
7.07107	26.5259	26.8487	29.5936	28.1629	7.63295	1.18847	191.704	7.07107	27.0239	27.9891	32.5076	31.1876	11.0834	1.00427	231.013
7.35317	23.8713	24.2071	26.8995	27.0849	7.61146	1.49118	172.132	7.35317	24.4635	25.3093	29.647	29.9939	11.0797	1.00621	230.821
7.64653	21.4181	21.7474	24.3414	25.9657	7.58686	1.79388	156.16	7.64653	22.4175	23.06	26.954	28.7559	11.0751	1.00679	230.763
7.95159	19.1768	19.4808	21.9282	24.8069	7.5623	2.09659	142.492	7.95159	20.7705	21.1769	24.4284	27.4824	11.0734	1.00738	230.705
8.26883	17.1448	17.409	19.6668	23.6118	7.54067	2.39929	130.243	8.26883	19.3753	19.5605	22.0684	26.1775	11.079	1.00798	230.646
8.59871	15.3063	15.5237	17.5618	22.3837	7.52159	2.702	118.926	8.59871	18.084	18.0977	19.8699	24.8403	11.0944	1.00859	230.585
8.94176	13.6369	13.8084	15.6147	21.1265	7.49959	3.0047	108.343	8.94176	16.7746	16.684	17.8276	23.4727	11.1196	1.00921	230.525
9.2985	12.1092	12.2424	13.8242	19.8492	7.4678	3.30741	98.4462	9.2985	15.3686	15.2419	15.9335	22.0797	11.1521	1.00983	230.463
9.66947	10.6989	10.805	12.186	18.5625	7.42545	3.61011	89.2346	9.66947	13.8376	13.7309	14.1773	20.6602	11.1881	1.01047	230.4
10.0552	9.38963	9.48054	10.6939	17.2707	7.37892	3.91282	80.7109	10.0552	12.2006	12.15	12.5461	19.2198	11.2227	1.01112	230.336
10.4564	8.17553	8.26059	9.34058	15.9802	7.33371	4.21553	72.8678	10.4564	10.5123	10.5326	11.0272	17.777	11.2496	1.01178	230.271
10.8736	7.0603	7.14496	8.11872	14.6978	7.28778	4.51823	65.6858	10.8736	8.84849	8.93524	9.61098	16.3412	11.2608	1.01244	230.205
11.3074	6.05391	6.13936	7.02179	13.4336	7.23368	4.82094	59.1371	11.3074	7.28957	7.42481	8.29409	14.9274	11.2497	1.01312	230.139
11.7585	5.16748	5.25146	6.04426	12.2003	7.16572	5.12364	53.1852	11.7585	5.90637	6.06583	7.08154	13.5619	11.2209	1.01381	230.071
12.2276	4.40797	4.4862	5.18123	11.0042	7.08354	5.42635	47.7914	12.2276	4.74977	4.90928	5.98582	12.2661	11.1926	1.01451	230.002
12.7154	3.7741	3.84191	4.42756	9.85145	6.98947	5.72905	42.9152	12.7154	3.84445	3.98479	5.02289	11.0183	11.1757	1.01523	229.932
13.2227	3.25465	3.30834	3.77681	8.74193	6.88448	6.03176	38.5155	13.2227	3.18697	3.29624	4.20594	9.80272	11.1623	1.01595	229.861
13.7502	2.82954	2.86742	3.22031	7.70274	6.76884	6.33446	34.5537	13.7502	2.74697	2.82091	3.53846	8.64095	11.141	1.01668	229.789
14.2988	2.47344	2.49625	2.74683	6.72588	6.65243	6.63716	30.9916	14.2988	2.4722	2.51268	3.0095	7.53538	11.0977	1.01743	229.716
14.8693	2.16078	2.17158	2.34312	5.82257	6.5499	6.93987	27.7927	14.8693	2.29634	2.30939	2.59322	6.51616	11.013	1.01819	229.642
15.4625	1.87086	1.87427	1.99522	4.99184	6.45933	7.24257	24.9241	15.4625	2.14987	2.14384	2.25328	5.54252	10.874	1.01896	229.567
16.0794	1.59154	1.59259	1.69026	4.24264	6.36867	7.54528	22.354	16.0794	1.97314	1.95711	1.95162	4.71902	10.6968	1.01974	229.49
16.7209	1.32058	1.32341	1.41826	3.56447	6.27601	7.84798	20.0539	16.7209	1.72857	1.71133	1.65835	3.98544	10.5169	1.02053	229.413
17.3879	1.06423	1.07111	1.17342	2.96214	6.18811	8.15069	17.9967	17.3879	1.40961	1.39841	1.36012	3.34331	10.3454	1.02134	229.334
18.0816	0.833789	0.844779	0.954318	2.44267	6.09742	8.45339	16.158	18.0816	1.04226	1.04196	1.06317	2.77794	10.1514	1.02216	229.254
18.803	0.641037	0.654321	0.762969	1.99269	5.98126	8.7561	14.5157	18.803	0.678082	0.690025	0.790134	2.31891	9.91018	1.023	229.173
19.5532	0.493979	0.506845	0.602932	1.61366	5.81587	9.0588	13.0493	19.5532	0.37896	0.400799	0.571302	1.96767	9.64291	1.02385	229.09
20.3333	0.393992	0.40392	0.476854	1.3015	5.59957	9.36151	11.7399	20.3333	0.197706	0.22394	0.432478	1.65636	9.37082	1.02471	229.006
21.1445	0.334911	0.340502	0.384352	1.05216	5.36667	9.66421	10.5706	21.1445	0.160276	0.183826	0.38451	1.41877	9.10039	1.02558	228.921
21.988	0.304323	0.305633	0.320782	0.837251	5.09498	9.96692	9.52688	21.988	0.255358	0.269814	0.416866	1.20459	8.81449	1.02647	228.835
22.8653	0.286412	0.28473	0.277411	0.686776	4.79175	10.2696	8.59485	22.8653	0.43548	0.437233	0.498663	1.03685	8.48378	1.02738	228.747
23.7775	0.265687	0.262856	0.243115	0.546099	4.57017	10.5723	7.76202	23.7775	0.629688	0.619293	0.586216	0.916157	8.11828	1.0283	228.658
24.7261	0.230631	0.228311	0.20712	0.422042	4.47012	10.875	7.01761	24.7261	0.764402	0.746264	0.635468	0.732353	7.7355	1.02923	228.568
25.7125	0.176397	0.175512	0.162008	0.319459	4.37267	11.1777	6.35212	25.7125	0.785345	0.766293	0.614773	0.626963	7.37593	1.03018	228.476
26.7384	0.105916	0.106547	0.106015	0.211032	4.21732	11.4804	5.75607	26.7384	0.673803	0.660593	0.514389	0.509144	7.06162	1.03082	228.414
27.8051	0.0290713	0.0306921	0.0437346	0.117404	4.04601	11.7831	5.22212	27.8051	0.451742	0.44873	0.349102	0.366636	6.77573	1.03114	228.383
28.9144	-0.0400152	-0.0381017	-0.0152082	0.0313625	3.9077	12.0859	4.74382	28.9144	0.174244	0.18198	0.153633	0.149361	6.50667	1.03147	228.351
30.068	-0.08707	-0.0853643	-0.0593681	-0.0711274	3.77265	12.3886	4.31425	30.068	-0.0882359	-0.0729084	-0.0282383	0.072052	6.18939	1.03212	228.288
31.2675	-0.102277	-0.100931	-0.0797105	-0.119617	3.62157	12.6913	3.92824	31.2675	-0.271595	-0.254213	-0.156834	0.0251617	5.79405	1.03212	228.288
32.515	-0.0841894	-0.0831423	-0.0735202	-0.163238	3.42483	12.994	3.58105	32.515	-0.337164	-0.323366	-0.208334	-0.052536	5.38011	1.03279	228.224
33.8122	-0.0416489	-0.0408468	-0.0465994	-0.171444	3.17287	13.2967	3.26836	33.8122	-0.281893	-0.275372	-0.181099	-0.0633526	5.06739	1.03312	228.192
35.1611	0.00723743	0.00765181	-0.0126839	-0.142123	2.9442	13.5994	2.98629	35.1611	-0.137251	-0.138527	-0.0949802	-0.0208683	4.81047	1.03346	228.16
36.5639	0.0395727	0.0393124	0.010293	-0.130246	2.6951	13.9021	2.73182	36.5639	0.0423775	0.0357742	0.0158901	0.00369453	4.56615	1.03413	228.094
38.0226	0.0350065	0.0339231	0.0062933	-0.0970383	2.35043	14.2048	2.50151	38.0226	0.197392	0.189615	0.114658	0.0333614	4.28555	1.03413	228.094
39.5396	-0.0155954	-0.0171652	-0.031939	-0.0439873	2.03729	14.5075	2.2932	39.5396	0.281092	0.276018	0.173412	0.0467911	3.8528	1.03482	228.028
41.117	-0.1029	-0.104031	-0.0975943	-0.012033	1.81184	14.8102	2.10429	41.117	0.27282	0.272335	0.181442	0.168047	3.21577	1.03516	227.995
42.7574	-0.196687	-0.196291	-0.168664	-0.0738029	1.42508	15.1129	1.93263	42.7574	0.182968	0.186281	0.147053	0.288252	2.47213	1.03551	227.962
44.4632	-0.252058	-0.2498	-0.212997	-0.0928774	0.965245	15.4156	1.77694	44.4632	0.0497131	0.054081	0.0920429	0.252199	1.70145	1.03621	227.895
46.2371	-0.227467	-0.224755	-0.200885	-0.077414	0.518785	15.7183	1.63504	46.2371	-0.0696907	-0.0668983	0.0397663	0.172094	0.868843	1.03621	227.895
48.0818	-0.116508	-0.116532	-0.125017	-0.0358334	0.19382	16.021	1.50565	48.0818	-0.108755	-0.106997	0.000209808	0.115095	0.264404	1.03692	227.827
50	0.00665092	0.00137663	-0.0265064	0.0350003	0.0850501	16.3237	1.38748	50	0.00246048	0.00993156	-0.0437756	-0.064724	0.151814	1.03727	227.792
						16.6264	1.27965							1.03763	227.758
						16.9291	1.18132							1.03836	227.688
						17.2318	1.09075							1.03836	227.688
						17.5345	1.00794							1.03909	227.618
						17.8372	0.931598							1.03946	227.583
						18.1399	0.861728							1.03983	227.548
						18.4427	0.797034							1.04057	227.476
						18.7454	0.737946							1.04057	227.476
						19.0481	0.682741							1.04133	227.404
						19.3508	0.632279							1.04171	227.367
						19.6535	0.585268							1.0421	227.331
						19.9562	0.542138							1.04287	227.257
						20.2589	0.501596							1.04287	227.257
						20.5616	0.464505							1.04365	227.182
						20.8643	0.42957							1.04404	227.144
						21.167	0.397223							1.04444	227.107
						21.4697	0.367464							1.04524	227.03
						21.7724	0.339429							1.04524	227.03
						22.0751	0.31312							1.04605	226.953
						22.3778	0.288968							1.04645	226.915
						22.6805	0.266109							1.04686	226.876
						22.9832	0.244976							1.04769	226.797
						23.2859	0.225136							1.04769	226.797
						23.5886	0.20659							1.04853	226.718
						23.8913	0.188907							1.04895	226.678
						24.194	0.172518							1.04937	226.637
						24.4968	0.156991							1.05023	226.556
						24.7995	0.142759							1.05023	226.556
						25.1022	0.128957							1.05109	226.474
						25.4049	0.116018							1.05153	226.433
						25.7076	0.103942							1.05197	226.392
						26.0103	0.0927285							1.05285	226.308
						26.313	0.0819461							1.05285	226.308
						26.6157	0.0720263							1.05374	226.223
						26.9184	0.0621065							1.0542	226.181
						27.2211	0.0530493							1.05465	226.138
						27.5238	0.0448547							1.05556	226.051
						27.8265	0.0365936							1.05556	226.051
						28.1292	0.0289324							1.05649	225.964
						28.4319	0.0216737							1.05696	225.92
						28.7346	0.0147923							1.05743	225.876
						29.0373	0.00826474							1.05837	225.787
						29.34	0.00206925							1.05837	225.787
						29.6427	-0.00381433							1.05933	225.697
						29.9454	-0.00940483							1.05981	225.651
						30.2481	-0.0147197							1.0603	225.606
						30.5509	-0.0197752							1.06128	225.514
						30.8536	-0.0245866							1.06128	225.514
						31.1563	-0.0291679							1.06227	225.421
						31.459	-0.0335323							1.06277	225.374
						31.7736	-0.0335131							1.06327	225.327
						32.0881	-0.0334947							1.06429	225.232
						32.4027	-0.0334772							1.06429	225.232
						32.7173	-0.0334605							1.06532	225.136
						33.0319	-0.0334447							1.06583	225.087
						33.3465	-0.0334295							1.06636	225.038
						33.6611	-0.0334151							1.06741	224.94
						33.9757	-0.0334013							1.06741	224.94
						34.2903	-0.0333881							1.06847	224.841
						34.6049	-0.0333755							1.06901	224.791
						34.9195	-0.0333635							1.06954	224.741
						35.234	-0.0333521							1.07063	224.64
						35.5486	-0.0333411							1.07063	224.64
						35.8632	-0.0333306							1.07173	224.537
						36.1778	-0.0333205							1.07229	224.486
						36.4924	-0.0333109							1.07285	224.434
						36.807	-0.0333017							1.07398	224.329
						37.1216	-0.0332929							1.07398	224.329
						37.4362	-0.0332844							1.07569	224.17
						37.7508	-0.0332762							1.07744	224.008
						38.0653	-0.0332685							1.07922	223.844
						38.3799	-0.033261							1.08103	223.677
						38.6945	-0.0332538							1.08288	223.507
						39.0091	-0.0332469							1.08475	223.335
						39.3237	-0.0332403							1.08667	223.159
						39.6383	-0.033234							1.08861	222.981
						39.9529	-0.0332279							1.0906	222.8
						40.2675	-0.033222							1.09262	222.615
						40.5821	-0.0332163							1.09467	222.428
						40.8967	-0.0332109							1.09677	222.237
						41.2112	-0.0332057							1.09891	222.044
						41.5258	-0.0332006							1.10108	221.847
						41.8404	-0.0331958							1.1033	221.646
						42.155	-0.0331912							1.10556	221.443
						42.4696	-0.0331867							1.10786	221.235
						42.7842	-0.0331823							1.11021	221.025
						43.0988	-0.0331782							1.1126	220.81
						43.4134	-0.0331741							1.11504	220.592
						43.728	-0.0331702							1.11752	220.37
						44.0426	-0.0331665							1.12006	220.145
						44.3571	-0.0331629							1.12264	219.915
						44.6717	-0.0331594							1.12528	219.682
						44.9863	-0.033156							1.12796	219.444
						45.3009	-0.0331528							1.13071	219.203
						45.6155	-0.0331497							1.1335	218.957
						45.9301	-0.0331466							1.13635	218.706
						46.2447	-0.0331437							1.13926	218.451
						46.5593	-0.0331409							1.14223	218.192
						46.8739	-0.0331381							1.14527	217.928
						47.1884	-0.0331355							1.14836	217.659
						47.503	-0.0331329							1.15152	217.386
						47.8176	-0.0331304							1.15474	217.107
						48.1322	-0.033128							1.15803	216.824
						48.4468	-0.0331257							1.1614	216.535
						48.7614	-0.0331234							1.16483	216.241
						49.076	-0.0331213							1.16834	215.942
						49.3906	-0.0331192							1.17192	215.637
						49.7052	-0.0331171							1.17558	215.326
						50.0198	-0.0331152							1.17932	215.01
						50.3343	-0.0331133							1.18314	214.687
						50.6489	-0.0331114							1.18705	214.359
						50.9635	-0.0331096							1.19105	214.024
						51.2781	-0.0331078							1.19513	213.683
						51.5927	-0.0331061							1.19931	213.336
						51.9073	-0.0331045							1.20358	212.981
						52.2219	-0.0331029							1.20796	212.62
						52.5365	-0.0331014							1.21243	212.252
						52.8511	-0.0330999							1.21701	211.877
						53.1657	-0.0330984							1.2217	211.494
						53.4802	-0.033097							1.2265	211.103
						53.7948	-0.0330956							1.23141	210.705
						54.1094	-0.0330943							1.23644	210.299
						54.424	-0.033093							1.2416	209.884
						54.7386	-0.0330917							1.24688	209.461
						55.0532	-0.0330905							1.2523	209.03
						55.3678	-0.0330893							1.25785	208.589
						55.6824	-0.0330882							1.26354	208.139
						55.997	-0.033087							1.26938	207.68
						56.3115	-0.033086							1.27537	207.211
						56.6261	-0.0330849							1.28152	206.732
						56.9407	-0.0330839							1.28783	206.243
						57.2553	-0.0330829							1.29431	205.743
						57.5699	-0.0330819							1.30096	205.232
						57.8845	-0.033081							1.3078	204.711
						58.1991	-0.03308							1.31483	204.177
						58.5137	-0.0330791							1.32205	203.631
						58.8283	-0.0330782							1.32947	203.074
						59.1429	-0.0330774							1.33711	202.503
						59.4574	-0.0330766							1.34497	201.919
						59.772	-0.0330757							1.35306	201.322
						60.0866	-0.033075							1.3614	200.71
						60.4012	-0.0330742							1.36998	200.084
						60.7158	-0.0330735							1.37883	199.443
						61.0304	-0.0330727							1.38795	198.787
						61.345	-0.033072							1.39735	198.114
						61.6596	-0.0330713							1.40706	197.424
						61.9742	-0.0330706							1.41708	196.718
						62.2888	-0.03307							1.42743	195.993
						62.6033	-0.0330694							1.43812	195.249
						62.9179	-0.0330687							1.44918	194.486
														1.46062	193.703
														1.47246	192.899
														1.48472	192.073
														1.49743	191.225
														1.5106	190.352
														1.52427	189.455
														1.53847	188.532
														1.55322	187.581
														1.56856	186.602
														1.58452	185.594
														1.60114	184.554
														1.61847	183.482
														1.63655	182.375
														1.65544	181.232
														1.67518	180.05
														1.69585	178.828
														1.7175	177.564
														1.74022	176.253
														1.76408	174.895
														1.78918	173.486
														1.81561	172.022
														1.8435	170.499
														1.87298	168.914
														1.90418	167.261
														1.93727	165.536
														1.97243	163.732
														2.00988	161.843
														2.04986	159.86
														2.09266	157.775
														2.13859	155.577
														2.18803	153.255
														2.24144	150.793
														2.29935	148.176
														2.36238	145.383
														2.43131	142.39
														2.50706	139.17
														2.5908	135.687
														2.68395	131.9
														2.78836	127.756
														2.90638	123.193
														3.04113	118.132
														3.19682	112.475
														3.37927	106.097
														3.59686	98.8436
														3.86209	90.5157
														4.19467	80.8638
														4.62784	69.5784
														5.22319	56.3048
														6.11152	40.7488
														7.63971	23.1753
														11.247	6.52304
														12.4685	4.43224
														12.7609	4.05571
														13.0737	3.69427
														13.4091	3.34838
														13.7702	3.0185
														14.1602	2.70502
														14.5832	2.40832
														15.0441	2.12873
														15.5487	1.86652
														16.1044	1.62193
														16.7203	1.39511
														17.4078	1.18616
														18.182	0.995118
														19.0623	0.821943
														20.0751	0.666518
														21.2569	0.528648
														22.6597	0.408055
														24.3615	0.304377
														26.4844	0.217159
														29.2344	0.145853
														32.9927	0.089807
														38.5723	0.0482483
														48.1678	0.0202554
