# Supplementary material for: Physics-informed extreme learning machine (PIELM) for consolidation around an expanded cylindrical cavity
Source: PLoS One. 2025 Aug 14;20(8):e0329789. doi: 10.1371/journal.pone.0329789 (PMC12352786; doi:10.1371/journal.pone.0329789)
Supplement: S1 File — (ZIP) [file pone.0329789.s001.zip › Data for Figure 6b.xls]

## Sheet: Sheet1
r	0.01	0.05	0.1	0.5	1	0	0	r	0.01
r	0.016	0.16	1.6	16	160	0	0	r	0.016	0.16	1.6	16	160	0	0
1	0.952229	0.853764	0.589169	0.21326	0.0382438	1	1	1	0.955656	0.838727	0.580051	0.210291	0.0476924	1	1
1.0399	0.95145	0.853344	0.589095	0.213269	0.0382495	1.00377	0.998428	1.0399	0.954535	0.838311	0.580047	0.210289	0.0477086	1.00008	0.999966
1.08138	0.949031	0.852136	0.588863	0.213263	0.0382547	1.00754	0.996864	1.08138	0.951168	0.837111	0.579886	0.210273	0.0477244	1.00016	0.999931
1.12452	0.944878	0.850081	0.58846	0.213241	0.0382593	1.01131	0.995305	1.12452	0.945473	0.835065	0.579554	0.210242	0.0477396	1.00024	0.999897
1.16939	0.938913	0.847122	0.587871	0.213202	0.0382633	1.01508	0.993752	1.16939	0.937405	0.832113	0.579036	0.210195	0.0477544	1.00032	0.999862
1.21604	0.931081	0.843205	0.587082	0.213145	0.0382667	1.01885	0.992203	1.21604	0.926966	0.828199	0.578318	0.210131	0.0477687	1.0004	0.999827
1.26456	0.921349	0.838278	0.586078	0.213068	0.0382694	1.02262	0.990662	1.26456	0.914209	0.823276	0.577384	0.210049	0.0477825	1.00048	0.999792
1.31501	0.909719	0.832301	0.584842	0.212969	0.0382714	1.02639	0.989126	1.31501	0.899248	0.817305	0.576218	0.209946	0.0477957	1.00056	0.999757
1.36747	0.896228	0.825239	0.583357	0.212848	0.0382728	1.03015	0.987595	1.36747	0.882258	0.810261	0.574802	0.209822	0.0478084	1.00065	0.999722
1.42203	0.880953	0.81707	0.581603	0.212702	0.0382736	1.03392	0.986069	1.42203	0.863481	0.802133	0.573116	0.209673	0.0478204	1.00073	0.999687
1.47876	0.864017	0.807785	0.579563	0.21253	0.038274	1.0377	0.98455	1.47876	0.843223	0.792927	0.571138	0.209499	0.0478316	1.00081	0.999652
1.53775	0.845585	0.797391	0.577214	0.21233	0.0382741	1.04147	0.983036	1.53775	0.82185	0.78267	0.568848	0.209297	0.047842	1.00089	0.999617
1.5991	0.825872	0.785912	0.574537	0.2121	0.0382741	1.04523	0.981529	1.5991	0.799778	0.77141	0.566225	0.209064	0.0478514	1.00097	0.999581
1.6629	0.805132	0.77339	0.571509	0.211837	0.0382741	1.049	0.980026	1.6629	0.777455	0.759216	0.563252	0.2088	0.0478598	1.00106	0.999546
1.72924	0.783657	0.759887	0.568109	0.21154	0.0382743	1.05277	0.978527	1.72924	0.755343	0.746171	0.559907	0.208501	0.0478669	1.00114	0.99951
1.79823	0.761765	0.745482	0.564313	0.211204	0.0382748	1.05654	0.977034	1.79823	0.733886	0.732376	0.55617	0.208165	0.0478727	1.00122	0.999474
1.86997	0.739788	0.730272	0.560097	0.210827	0.0382758	1.06031	0.975548	1.86997	0.713485	0.71794	0.552015	0.207791	0.0478771	1.00131	0.999439
1.94458	0.718052	0.714371	0.555439	0.210405	0.0382771	1.06408	0.974066	1.94458	0.694459	0.70298	0.547415	0.207375	0.0478801	1.00139	0.999403
2.02216	0.696861	0.6979	0.550312	0.209936	0.0382785	1.06785	0.97259	2.02216	0.677012	0.687611	0.542343	0.206913	0.0478818	1.00147	0.999367
2.10283	0.676471	0.680989	0.544692	0.209415	0.0382799	1.07162	0.971118	2.10283	0.661205	0.67194	0.536772	0.206402	0.0478822	1.00156	0.999331
2.18672	0.657073	0.663766	0.538556	0.208837	0.0382805	1.07539	0.969653	2.18672	0.646935	0.656051	0.53068	0.205838	0.0478816	1.00164	0.999295
2.27396	0.638767	0.646347	0.531883	0.2082	0.0382796	1.07916	0.968191	2.27396	0.63393	0.640002	0.524049	0.205215	0.0478804	1.00172	0.999258
2.36469	0.621554	0.628832	0.524653	0.207497	0.0382761	1.08293	0.966736	2.36469	0.621764	0.623812	0.516867	0.204527	0.047879	1.00181	0.999222
2.45903	0.605322	0.611295	0.51685	0.206725	0.038269	1.0867	0.965285	2.45903	0.609884	0.607464	0.509122	0.203769	0.0478776	1.00189	0.999186
2.55713	0.589856	0.593776	0.508458	0.205879	0.0382567	1.09047	0.963839	2.55713	0.59766	0.590902	0.500803	0.202933	0.0478768	1.00198	0.999149
2.65915	0.574847	0.576284	0.499466	0.204952	0.0382381	1.09424	0.962398	2.65915	0.584453	0.574039	0.491898	0.202014	0.0478767	1.00206	0.999112
2.76524	0.559925	0.558791	0.489863	0.20394	0.0382118	1.09801	0.960962	2.76524	0.569693	0.556766	0.482392	0.201006	0.0478774	1.00215	0.999076
2.87556	0.544701	0.541235	0.479643	0.202837	0.0381769	1.10178	0.959532	2.87556	0.552954	0.538967	0.472272	0.199903	0.0478783	1.00224	0.999039
2.99028	0.528807	0.523531	0.468801	0.201635	0.0381329	1.10555	0.958106	2.99028	0.534026	0.52054	0.461528	0.198703	0.047879	1.00232	0.999002
3.10958	0.511949	0.50558	0.457337	0.200329	0.03808	1.10932	0.956684	3.10958	0.512953	0.501419	0.450158	0.197401	0.0478782	1.00241	0.998965
3.23364	0.493944	0.487287	0.44526	0.19891	0.0380193	1.11309	0.955269	3.23364	0.490045	0.481604	0.438169	0.195996	0.0478746	1.00249	0.998928
3.36264	0.474743	0.468575	0.432583	0.197373	0.0379526	1.11685	0.953856	3.36264	0.465843	0.461176	0.425581	0.194485	0.0478671	1.00258	0.998891
3.4968	0.454443	0.449409	0.41933	0.195709	0.0378826	1.12062	0.952449	3.4968	0.44105	0.440306	0.412423	0.192863	0.0478545	1.00267	0.998854
3.6363	0.433269	0.4298	0.40553	0.193912	0.0378125	1.1244	0.951048	3.6363	0.41644	0.419245	0.398731	0.191124	0.0478363	1.00275	0.998816
3.78138	0.411542	0.409819	0.391221	0.191975	0.0377455	1.12816	0.949649	3.78138	0.392748	0.398286	0.384547	0.189257	0.0478127	1.00284	0.998779
3.93224	0.38963	0.389586	0.376445	0.189889	0.0376844	1.13193	0.948257	3.93224	0.370568	0.377726	0.369915	0.187253	0.0477846	1.00293	0.998742
4.08911	0.367897	0.369261	0.361253	0.187648	0.0376307	1.1357	0.946868	4.08911	0.35027	0.357818	0.354882	0.185098	0.0477539	1.00302	0.998704
4.25225	0.346655	0.349024	0.345697	0.185245	0.0375841	1.13947	0.945487	4.25225	0.331944	0.338729	0.3395	0.182781	0.0477232	1.0031	0.998666
4.4219	0.326127	0.329052	0.329839	0.182671	0.0375428	1.14324	0.944107	4.4219	0.315386	0.320508	0.323823	0.180293	0.0476957	1.00319	0.998628
4.59831	0.306432	0.309497	0.313745	0.179919	0.0375037	1.14701	0.942733	4.59831	0.300134	0.303074	0.307914	0.177626	0.0476745	1.00328	0.998591
4.78176	0.28759	0.290466	0.297486	0.176979	0.0374633	1.15078	0.941363	4.78176	0.285538	0.286228	0.291844	0.174773	0.0476627	1.00337	0.998553
4.97253	0.269535	0.27202	0.281141	0.173845	0.0374196	1.15455	0.939998	4.97253	0.270877	0.269683	0.275686	0.171721	0.0476627	1.00346	0.998515
5.17092	0.252151	0.254167	0.264791	0.17051	0.0373721	1.15832	0.938637	5.17092	0.255498	0.253125	0.25952	0.168459	0.0476754	1.00355	0.998476
5.37721	0.235304	0.236883	0.248519	0.166972	0.0373222	1.16209	0.93728	5.37721	0.238959	0.236289	0.24343	0.164979	0.0476998	1.00364	0.998438
5.59174	0.218873	0.220123	0.232409	0.163227	0.0372725	1.16586	0.935927	5.59174	0.221136	0.219036	0.227501	0.161281	0.0477334	1.00373	0.9984
5.81482	0.202777	0.203842	0.216541	0.159275	0.0372253	1.16963	0.934581	5.81482	0.202274	0.201414	0.211825	0.157373	0.0477723	1.00382	0.998361
6.04681	0.186991	0.188017	0.200989	0.155111	0.0371809	1.1734	0.933236	6.04681	0.182951	0.183677	0.196497	0.15326	0.0478122	1.00391	0.998323
6.28805	0.171549	0.172655	0.185823	0.150733	0.0371372	1.17717	0.931898	6.28805	0.163968	0.166253	0.181614	0.148944	0.0478485	1.004	0.998284
6.53891	0.156543	0.157801	0.171105	0.146139	0.0370887	1.18094	0.930562	6.53891	0.146173	0.149668	0.167264	0.144426	0.0478765	1.00409	0.998245
6.79979	0.142108	0.143535	0.156894	0.141332	0.0370274	1.1847	0.929232	6.79979	0.130289	0.134434	0.153527	0.139699	0.0478912	1.00418	0.998206
7.07107	0.128393	0.129956	0.143242	0.136317	0.0369458	1.18847	0.927905	7.07107	0.116765	0.120936	0.14046	0.134756	0.0478895	1.00427	0.998168
7.35317	0.115544	0.11717	0.130202	0.131099	0.0368418	1.49118	0.833169	7.35317	0.105703	0.109357	0.1281	0.129599	0.0478735	1.00621	0.997335
7.64653	0.10367	0.105264	0.11782	0.125682	0.0367227	1.79388	0.755861	7.64653	0.0968623	0.0996384	0.116463	0.124249	0.0478534	1.00679	0.997087
7.95159	0.0928217	0.0942931	0.106139	0.120073	0.0366038	2.09659	0.689703	7.95159	0.0897459	0.0915016	0.105551	0.118747	0.0478462	1.00738	0.996835
8.26883	0.0829859	0.084265	0.0951934	0.114288	0.0364991	2.39929	0.630418	8.26883	0.0837174	0.0845174	0.0953536	0.113109	0.0478703	1.00798	0.996579
8.59871	0.074087	0.0751395	0.0850043	0.108344	0.0364068	2.702	0.575637	8.59871	0.0781379	0.0781968	0.0858544	0.107331	0.0479369	1.00859	0.99632
8.94176	0.0660067	0.066837	0.0755799	0.102259	0.0363003	3.0047	0.524413	8.94176	0.0724802	0.0720888	0.0770298	0.101422	0.0480456	1.00921	0.996056
9.2985	0.0586122	0.0592569	0.0669132	0.0960759	0.0361464	3.30741	0.476509	9.2985	0.0664051	0.0658575	0.0688461	0.0954023	0.0481861	1.00983	0.995789
9.66947	0.0517858	0.0522996	0.0589839	0.0898481	0.0359414	3.61011	0.431922	9.66947	0.05979	0.0593286	0.0612574	0.089269	0.0483418	1.01047	0.995517
10.0552	0.0454487	0.0458887	0.0517617	0.0835955	0.0357162	3.91282	0.390665	10.0552	0.0527166	0.0524982	0.0542094	0.0830453	0.0484913	1.01112	0.995241
10.4564	0.039572	0.0399838	0.0452112	0.0773488	0.0354974	4.21553	0.352702	10.4564	0.0454217	0.0455096	0.0476466	0.0768111	0.0486075	1.01178	0.994962
10.8736	0.034174	0.0345838	0.0392971	0.0711418	0.0352751	4.51823	0.317939	10.8736	0.0382328	0.0386076	0.0415274	0.0706076	0.048656	1.01244	0.994677
11.3074	0.0293027	0.0297164	0.0339876	0.0650228	0.0350132	4.82094	0.286241	11.3074	0.0314969	0.0320813	0.0358373	0.0644986	0.0486079	1.01312	0.994389
11.7585	0.0250122	0.0254187	0.029256	0.0590532	0.0346843	5.12364	0.257432	11.7585	0.0255204	0.0262094	0.0305981	0.0585984	0.0484833	1.01381	0.994096
12.2276	0.0213359	0.0217146	0.0250787	0.0532638	0.0342865	5.42635	0.231325	12.2276	0.0205229	0.0212121	0.0258637	0.0529997	0.0483614	1.01451	0.993799
12.7154	0.0182678	0.018596	0.0214307	0.047684	0.0338311	5.72905	0.207722	12.7154	0.0166112	0.0172176	0.021703	0.047608	0.0482883	1.01523	0.993497
13.2227	0.0157535	0.0160133	0.0182809	0.0423136	0.0333229	6.03176	0.186427	13.2227	0.0137703	0.0142425	0.0181731	0.0423559	0.0482305	1.01595	0.993191
13.7502	0.0136958	0.0138792	0.0155873	0.0372836	0.0327633	6.33446	0.16725	13.7502	0.0118692	0.0121886	0.0152891	0.0373361	0.0481381	1.01668	0.99288
14.2988	0.0119722	0.0120826	0.0132955	0.0325553	0.0321998	6.63716	0.150009	14.2988	0.010682	0.0108569	0.0130035	0.032559	0.0479514	1.01743	0.992564
14.8693	0.0104588	0.0105111	0.0113414	0.028183	0.0317035	6.93987	0.134525	14.8693	0.00992207	0.00997847	0.0112048	0.0281552	0.0475851	1.01819	0.992244
15.4625	0.00905551	0.00907203	0.00965749	0.024162	0.0312651	7.24257	0.12064	15.4625	0.0092892	0.00926318	0.00973603	0.0239482	0.0469847	1.01896	0.991918
16.0794	0.00770354	0.00770863	0.00818137	0.0205357	0.0308263	7.54528	0.1082	16.0794	0.00852558	0.00845634	0.00843262	0.0203901	0.0462192	1.01974	0.991588
16.7209	0.00639201	0.0064057	0.00686483	0.0172531	0.0303778	7.84798	0.0970671	16.7209	0.00746887	0.00739434	0.00716542	0.0172204	0.0454418	1.02053	0.991252
17.3879	0.00515122	0.00518451	0.00567972	0.0143376	0.0299523	8.15069	0.0871093	17.3879	0.0060907	0.00604229	0.00587684	0.0144459	0.0447007	1.02134	0.990912
18.0816	0.00403579	0.00408899	0.00461919	0.0118233	0.0295133	8.45339	0.0782098	18.0816	0.00450341	0.00450212	0.00459378	0.012003	0.0438623	1.02216	0.990566
18.803	0.00310281	0.00316711	0.003693	0.00964522	0.0289511	8.7561	0.0702603	18.803	0.00292987	0.00298148	0.00341403	0.0100196	0.0428201	1.023	0.990215
19.5532	0.00239101	0.00245329	0.00291837	0.00781059	0.0281506	9.0588	0.0631624	19.5532	0.00163742	0.00173178	0.0024685	0.00850196	0.0416653	1.02385	0.989859
20.3333	0.00190704	0.0019551	0.00230812	0.00629964	0.0271036	9.36151	0.0568245	20.3333	0.000854254	0.000967605	0.00186866	0.00715685	0.0404897	1.02471	0.989497
21.1445	0.00162107	0.00164813	0.00186038	0.00509276	0.0259763	9.66421	0.051165	21.1445	0.000692526	0.000794282	0.0016614	0.00613024	0.0393212	1.02558	0.989129
21.988	0.00147302	0.00147936	0.00155268	0.00405255	0.0246612	9.96692	0.046113	21.988	0.00110336	0.00116582	0.00180121	0.00520481	0.0380859	1.02647	0.988756
22.8653	0.00138632	0.00137818	0.00134275	0.0033242	0.0231935	10.2696	0.0416017	22.8653	0.00188163	0.00188921	0.00215464	0.00448006	0.0366569	1.02738	0.988377
23.7775	0.00128601	0.0012723	0.00117675	0.00264328	0.022121	10.5723	0.0375705	23.7775	0.00272077	0.00267586	0.00253294	0.00395855	0.0350777	1.0283	0.987992
24.7261	0.00111632	0.00110509	0.00100252	0.00204281	0.0216367	10.875	0.0339673	24.7261	0.00330285	0.00322447	0.00274574	0.00316437	0.0334238	1.02923	0.987602
25.7125	0.000853816	0.00084953	0.000784167	0.00154628	0.0211651	11.1777	0.0307462	25.7125	0.00339334	0.00331102	0.00265633	0.002709	0.0318701	1.03018	0.987205
26.7384	0.000512666	0.000515719	0.000513146	0.00102146	0.0204131	11.4804	0.0278611	26.7384	0.00291139	0.00285431	0.00222259	0.00219992	0.030512	1.03082	0.986937
27.8051	0.000140714	0.000148559	0.000211688	0.000568271	0.0195839	11.7831	0.0252767	27.8051	0.0019519	0.00193889	0.00150841	0.00158417	0.0292768	1.03114	0.986802
28.9144	-0.000193686	-0.000184424	-7.36125e-05	0.000151804	0.0189145	12.0859	0.0229615	28.9144	0.000752878	0.000786304	0.000663822	0.000645361	0.0281142	1.03147	0.986667
30.068	-0.000421445	-0.000413189	-0.00028736	-0.000344278	0.0182608	12.3886	0.0208823	30.068	-0.000381252	-0.000315024	-0.000122013	0.000311324	0.0267433	1.03212	0.986393
31.2675	-0.000495053	-0.000488537	-0.000385823	-0.000578982	0.0175295	12.6913	0.0190139	31.2675	-0.00117351	-0.00109841	-0.000677651	0.00010872	0.0250351	1.03212	0.986393
32.515	-0.000407502	-0.000402434	-0.00035586	-0.000790122	0.0165772	12.994	0.0173333	32.515	-0.00145683	-0.00139721	-0.000900175	-0.000226999	0.0232465	1.03279	0.986117
33.8122	-0.000201593	-0.000197711	-0.000225555	-0.000829843	0.0153577	13.2967	0.0158198	33.8122	-0.00121801	-0.00118983	-0.000782497	-0.000273735	0.0218953	1.03312	0.985978
35.1611	3.50314e-05	3.70371e-05	-6.13938e-05	-0.000687919	0.0142508	13.5994	0.0144545	35.1611	-0.000593037	-0.000598551	-0.000410393	-9.01683e-05	0.0207852	1.03346	0.985838
36.5639	0.000191544	0.000190284	4.98213e-05	-0.000630431	0.0130451	13.9021	0.0132229	36.5639	0.000183106	0.000154574	6.86584e-05	1.59634e-05	0.0197295	1.03413	0.985556
38.0226	0.000169442	0.000164198	3.04615e-05	-0.000469695	0.0113768	14.2048	0.0121081	38.0226	0.000852894	0.000819294	0.000495419	0.000144149	0.0185171	1.03413	0.985556
39.5396	-7.54866e-05	-8.30847e-05	-0.000154595	-0.000212912	0.00986109	14.5075	0.0110998	39.5396	0.00121455	0.00119263	0.000749284	0.000202176	0.0166473	1.03482	0.985271
41.117	-0.000498065	-0.00050354	-0.000472386	-5.82433e-05	0.00876984	14.8102	0.0101854	41.117	0.00117881	0.00117671	0.00078398	0.000726102	0.0138948	1.03516	0.985128
42.7574	-0.000952023	-0.00095011	-0.000816385	-0.000357229	0.00689783	15.1129	0.00935453	42.7574	0.000790573	0.000804889	0.000635389	0.00124549	0.0106817	1.03551	0.984984
44.4632	-0.00122004	-0.00120911	-0.00103097	-0.000449555	0.00467208	15.4156	0.00860091	44.4632	0.000214802	0.000233674	0.000397701	0.00108971	0.00735169	1.03621	0.984693
46.2371	-0.00110101	-0.00108788	-0.000972343	-0.000374707	0.00251108	15.7183	0.00791409	46.2371	-0.000301121	-0.000289056	0.000171823	0.00074359	0.00375412	1.03621	0.984693
48.0818	-0.000563936	-0.000564052	-0.000605121	-0.000173444	0.00093815	16.021	0.00728781	48.0818	-0.000469912	-0.000462313	9.06545e-07	0.000497306	0.00114244	1.03692	0.984399
50	3.21925e-05	6.6633e-06	-0.000128299	0.000169412	0.000411668	16.3237	0.00671581	50	1.06313e-05	4.29126e-05	-0.000189147	-0.000279661	0.00065596	1.03727	0.984251
						16.6264	0.00619391							1.03763	0.984102
						16.9291	0.00571794							1.03836	0.983802
						17.2318	0.00527954							1.03836	0.983802
						17.5345	0.00487872							1.03909	0.983499
						17.8372	0.00450922							1.03946	0.983347
						18.1399	0.00417102							1.03983	0.983193
						18.4427	0.00385788							1.04057	0.982884
						18.7454	0.00357188							1.04057	0.982884
						19.0481	0.00330467							1.04133	0.982571
						19.3508	0.00306042							1.04171	0.982414
						19.6535	0.00283287							1.0421	0.982256
						19.9562	0.00262411							1.04287	0.981936
						20.2589	0.00242788							1.04287	0.981936
						20.5616	0.00224835							1.04365	0.981614
						20.8643	0.00207925							1.04404	0.981452
						21.167	0.00192268							1.04444	0.981288
						21.4697	0.00177864							1.04524	0.980959
						21.7724	0.00164294							1.04524	0.980959
						22.0751	0.0015156							1.04605	0.980626
						22.3778	0.00139869							1.04645	0.980459
						22.6805	0.00128805							1.04686	0.98029
						22.9832	0.00118576							1.04769	0.979951
						23.2859	0.00108973							1.04769	0.979951
						23.5886	0.00099996							1.04853	0.979608
						23.8913	0.000914369							1.04895	0.979435
						24.194	0.00083504							1.04937	0.979261
						24.4968	0.000759886							1.05023	0.97891
						24.7995	0.000690996							1.05023	0.97891
						25.1022	0.000624192							1.05109	0.978556
						25.4049	0.000561564							1.05153	0.978378
						25.7076	0.000503112							1.05197	0.978198
						26.0103	0.000448834							1.05285	0.977837
						26.313	0.000396644							1.05285	0.977837
						26.6157	0.000348629							1.05374	0.977471
						26.9184	0.000300614							1.0542	0.977287
						27.2211	0.000256775							1.05465	0.977102
						27.5238	0.00021711							1.05556	0.976729
						27.8265	0.000177124							1.05556	0.976729
						28.1292	0.000140042							1.05649	0.976352
						28.4319	0.000104907							1.05696	0.976162
						28.7346	7.15992e-05							1.05743	0.97597
						29.0373	4.00038e-05							1.05837	0.975585
						29.34	1.00158e-05							1.05837	0.975585
						29.6427	-1.84625e-05							1.05933	0.975196
						29.9454	-4.55222e-05							1.05981	0.975
						30.2481	-7.12477e-05							1.0603	0.974802
						30.5509	-9.57179e-05							1.06128	0.974405
						30.8536	-0.000119006							1.06128	0.974405
						31.1563	-0.000141181							1.06227	0.974003
						31.459	-0.000162307							1.06277	0.9738
						31.7736	-0.000162213							1.06327	0.973597
						32.0881	-0.000162124							1.06429	0.973186
						32.4027	-0.00016204							1.06429	0.973186
						32.7173	-0.000161959							1.06532	0.972771
						33.0319	-0.000161882							1.06583	0.972562
						33.3465	-0.000161809							1.06636	0.972352
						33.6611	-0.000161739							1.06741	0.971928
						33.9757	-0.000161672							1.06741	0.971928
						34.2903	-0.000161609							1.06847	0.9715
						34.6049	-0.000161548							1.06901	0.971284
						34.9195	-0.00016149							1.06954	0.971067
						35.234	-0.000161434							1.07063	0.970629
						35.5486	-0.000161381							1.07063	0.970629
						35.8632	-0.00016133							1.07173	0.970186
						36.1778	-0.000161281							1.07229	0.969963
						36.4924	-0.000161235							1.07285	0.969739
						36.807	-0.00016119							1.07398	0.969287
						37.1216	-0.000161147							1.07398	0.969287
						37.4362	-0.000161106							1.07569	0.9686
						37.7508	-0.000161067							1.07744	0.967901
						38.0653	-0.00016103							1.07922	0.967191
						38.3799	-0.000160993							1.08103	0.96647
						38.6945	-0.000160959							1.08288	0.965736
						39.0091	-0.000160925							1.08475	0.96499
						39.3237	-0.000160893							1.08667	0.964232
						39.6383	-0.000160863							1.08861	0.963462
						39.9529	-0.000160833							1.0906	0.962678
						40.2675	-0.000160804							1.09262	0.961882
						40.5821	-0.000160777							1.09467	0.961072
						40.8967	-0.000160751							1.09677	0.960249
						41.2112	-0.000160726							1.09891	0.959412
						41.5258	-0.000160701							1.10108	0.958561
						41.8404	-0.000160678							1.1033	0.957695
						42.155	-0.000160655							1.10556	0.956815
						42.4696	-0.000160634							1.10786	0.955919
						42.7842	-0.000160612							1.11021	0.955009
						43.0988	-0.000160592							1.1126	0.954083
						43.4134	-0.000160573							1.11504	0.953141
						43.728	-0.000160554							1.11752	0.952182
						44.0426	-0.000160536							1.12006	0.951208
						44.3571	-0.000160518							1.12264	0.950216
						44.6717	-0.000160502							1.12528	0.949207
						44.9863	-0.000160485							1.12796	0.94818
						45.3009	-0.000160469							1.13071	0.947136
						45.6155	-0.000160454							1.1335	0.946073
						45.9301	-0.00016044							1.13635	0.944991
						46.2447	-0.000160425							1.13926	0.94389
						46.5593	-0.000160412							1.14223	0.94277
						46.8739	-0.000160398							1.14527	0.941629
						47.1884	-0.000160386							1.14836	0.940468
						47.503	-0.000160373							1.15152	0.939287
						47.8176	-0.000160361							1.15474	0.938083
						48.1322	-0.00016035							1.15803	0.936858
						48.4468	-0.000160339							1.1614	0.935611
						48.7614	-0.000160327							1.16483	0.934341
						49.076	-0.000160317							1.16834	0.933047
						49.3906	-0.000160307							1.17192	0.931729
						49.7052	-0.000160297							1.17558	0.930387
						50.0198	-0.000160287							1.17932	0.92902
						50.3343	-0.000160278							1.18314	0.927627
						50.6489	-0.000160269							1.18705	0.926208
						50.9635	-0.00016026							1.19105	0.924762
						51.2781	-0.000160252							1.19513	0.923288
						51.5927	-0.000160244							1.19931	0.921786
						51.9073	-0.000160236							1.20358	0.920256
						52.2219	-0.000160228							1.20796	0.918695
						52.5365	-0.000160221							1.21243	0.917104
						52.8511	-0.000160213							1.21701	0.915482
						53.1657	-0.000160206							1.2217	0.913828
						53.4802	-0.000160199							1.2265	0.912141
						53.7948	-0.000160193							1.23141	0.91042
						54.1094	-0.000160186							1.23644	0.908664
						54.424	-0.00016018							1.2416	0.906873
						54.7386	-0.000160174							1.24688	0.905046
						55.0532	-0.000160168							1.2523	0.90318
						55.3678	-0.000160162							1.25785	0.901277
						55.6824	-0.000160157							1.26354	0.899333
						55.997	-0.000160151							1.26938	0.897349
						56.3115	-0.000160146							1.27537	0.895323
						56.6261	-0.000160141							1.28152	0.893254
						56.9407	-0.000160136							1.28783	0.89114
						57.2553	-0.000160131							1.29431	0.888981
						57.5699	-0.000160126							1.30096	0.886774
						57.8845	-0.000160122							1.3078	0.884519
						58.1991	-0.000160117							1.31483	0.882213
						58.5137	-0.000160113							1.32205	0.879856
						58.8283	-0.000160109							1.32947	0.877445
						59.1429	-0.000160105							1.33711	0.87498
						59.4574	-0.000160101							1.34497	0.872457
						59.772	-0.000160097							1.35306	0.869876
						60.0866	-0.000160093							1.3614	0.867234
						60.4012	-0.000160089							1.36998	0.864529
						60.7158	-0.000160086							1.37883	0.86176
						61.0304	-0.000160082							1.38795	0.858923
						61.345	-0.000160078							1.39735	0.856016
						61.6596	-0.000160075							1.40706	0.853037
						61.9742	-0.000160072							1.41708	0.849983
						62.2888	-0.000160069							1.42743	0.846851
						62.6033	-0.000160066							1.43812	0.843638
						62.9179	-0.000160063							1.44918	0.840342
						0	0							1.46062	0.836959
														1.47246	0.833484
														1.48472	0.829915
														1.49743	0.826248
														1.5106	0.822478
														1.52427	0.818601
														1.53847	0.814612
														1.55322	0.810505
														1.56856	0.806276
														1.58452	0.801919
														1.60114	0.797427
														1.61847	0.792793
														1.63655	0.78801
														1.65544	0.78307
														1.67518	0.777965
														1.69585	0.772686
														1.7175	0.767221
														1.74022	0.76156
														1.76408	0.755692
														1.78918	0.749602
														1.81561	0.743276
														1.8435	0.736697
														1.87298	0.729848
														1.90418	0.722708
														1.93727	0.715253
														1.97243	0.707459
														2.00988	0.699295
														2.04986	0.690728
														2.09266	0.681718
														2.13859	0.672222
														2.18803	0.662187
														2.24144	0.651551
														2.29935	0.640241
														2.36238	0.628173
														2.43131	0.615243
														2.50706	0.601328
														2.5908	0.58628
														2.68395	0.569915
														2.78836	0.552012
														2.90638	0.532297
														3.04113	0.510429
														3.19682	0.485984
														3.37927	0.458428
														3.59686	0.427086
														3.86209	0.391103
														4.19467	0.349398
														4.62784	0.300636
														5.22319	0.243283
														6.11152	0.176068
														7.63971	0.100137
														11.247	0.0281849
														12.4685	0.0191509
														12.7609	0.017524
														13.0737	0.0159623
														13.4091	0.0144678
														13.7702	0.0130424
														14.1602	0.0116879
														14.5832	0.0104059
														15.0441	0.00919786
														15.5487	0.00806492
														16.1044	0.00700807
														16.7203	0.00602801
														17.4078	0.00512519
														18.182	0.00429973
														19.0623	0.00355147
														20.0751	0.00287991
														21.2569	0.0022842
														22.6597	0.00176314
														24.3615	0.00131516
														26.4844	0.000938306
														29.2344	0.000630206
														32.9927	0.00038804
														38.5723	0.000208473
														48.1678	8.75201e-05
